# Supplementary material for: Host-derived protein profiles of human neonatal meconium across gestational ages
Source: Nat Commun. 2024 Jul 17;15:5543. doi: 10.1038/s41467-024-49805-w (PMC11255260; doi:10.1038/s41467-024-49805-w)
Supplement: Supplementary file 4 — Supplementary Data 1 [file 41467_2024_49805_MOESM4_ESM.xlsx]

## Sheet: Supplementary Data 1
Supplementary Data 1. List of significantly different proteins between males and females
UniProt Accession Number	Gene Symbol	Protein Name	Coefficient	P-value	adj. P-value
O60235	TMPRSS11D	Transmembrane protease serine 11D	0.728578	4.50644e-28	1.54706e-24
P48594	SERPINB4	Serpin B4	0.604912	8.20082e-21	1.40767e-17
P32926	DSG3	Desmoglein-3	0.663078	2.71522e-19	3.10712e-16
Q8NEX9	SDR9C7	Short-chain dehydrogenase/reductase family 9C member 7	0.46996	1.24634e-16	1.06967e-13
P01040	CSTA	Cystatin-A	0.418371	5.85536e-16	4.02029e-13
P29508	SERPINB3	Serpin B3	0.580355	8.15056e-16	4.66348e-13
P04080	CSTB	Cystatin-B	0.320445	1.35183e-13	6.62974e-11
Q16831	UPP1	Uridine phosphorylase 1	0.456965	7.11572e-13	3.05353e-10
Q9UL52	TMPRSS11E	Transmembrane protease serine 11E	0.425668	2.63561e-12	9.33022e-10
Q9UIV8	SERPINB13	Serpin B13	0.311596	2.7178e-12	9.33022e-10
P05109	S100A8	Protein S100-A8	0.471159	7.96993e-12	2.48734e-09
P29033	GJB2	Gap junction beta-2 protein	0.490034	1.65434e-11	4.45563e-09
P06702	S100A9	Protein S100-A9	0.469618	1.68725e-11	4.45563e-09
Q96HE7	ERO1A	ERO1-like protein alpha	0.40008	2.42632e-11	5.94968e-09
Q02413	DSG1	Desmoglein-1	0.531587	2.82432e-10	6.46393e-08
P43234	CTSO	Cathepsin O	0.475738	1.69909e-09	3.43996e-07
Q14134	TRIM29	Tripartite motif-containing protein 29	0.322722	1.70345e-09	3.43996e-07
P13928	ANXA8	Annexin A8	0.254618	1.00761e-08	1.92173e-06
Q86VR7	VSIG10L	V-set and immunoglobulin domain-containing protein 10-like	0.296831	1.44379e-08	2.52485e-06
Q96FX8	PERP	p53 apoptosis effector related to PMP-22	0.371901	1.47093e-08	2.52485e-06
Q9UBD6	RHCG	Ammonium transporter Rh type C	0.419056	2.12953e-08	3.48127e-06
P42766	RPL35	60S ribosomal protein L35	0.255477	3.9015e-08	6.08812e-06
P30740	SERPINB1	Leukocyte elastase inhibitor	0.237563	4.25221e-08	6.34688e-06
O15231	ZNF185	Zinc finger protein 185	0.266068	7.0556e-08	1.00924e-05
P18054	ALOX12	Polyunsaturated fatty acid lipoxygenase ALOX12	0.310234	1.58037e-07	2.17016e-05
Q02487	DSC2	Desmocollin-2	0.225712	2.10918e-07	2.68773e-05
P18510	IL1RN	Interleukin-1 receptor antagonist protein	0.392972	2.11386e-07	2.68773e-05
P15924	DSP	Desmoplakin	0.165564	6.46552e-07	7.92719e-05
P29373	CRABP2	Cellular retinoic acid-binding protein 2	0.197335	8.08676e-07	9.54593e-05
Q6ZVX7	NCCRP1	F-box only protein 50	0.225068	8.34192e-07	9.54593e-05
Q9UBG3	CRNN	Cornulin	0.313556	1.30281e-06	0.000144276
P09668	CTSH	Pro-cathepsin H	0.264201	1.62088e-06	0.00017389
P02538	KRT6A	Keratin, type II cytoskeletal 6A	0.311148	2.26195e-06	0.000235312
P08842	STS	Steryl-sulfatase	0.292843	2.67617e-06	0.000270214
Q9UKR3	KLK13	Kallikrein-13	0.341741	2.92428e-06	0.00028683
P27482	CALML3	Calmodulin-like protein 3	0.187692	3.25013e-06	0.000309936
Q14210	LY6D	Lymphocyte antigen 6D	0.31205	4.49553e-06	0.000417113
P13647	KRT5	Keratin, type II cytoskeletal 5	0.294666	8.13298e-06	0.000722847
Q9UBC9	SPRR3	Small proline-rich protein 3	0.273628	8.21178e-06	0.000722847
Q9NQ38	SPINK5	Serine protease inhibitor Kazal-type 5	0.272671	8.46618e-06	0.00072661
P56750	CLDN17	Claudin-17	0.264412	8.91792e-06	0.000746713
P15309	ACP3	Prostatic acid phosphatase	0.165456	1.82481e-05	0.00149156
O94910	ADGRL1	Adhesion G protein-coupled receptor L1	-0.331224	1.93769e-05	0.001547
O60487	MPZL2	Myelin protein zero-like protein 2	0.162877	2.22386e-05	0.00171765
P60985	KRTDAP	Keratinocyte differentiation-associated protein	0.266968	2.25151e-05	0.00171765
P13646	KRT13	Keratin, type I cytoskeletal 13	0.266492	2.60402e-05	0.00194339
P07476	IVL	Involucrin	0.269066	2.95612e-05	0.00215923
P32320	CDA	Cytidine deaminase	0.271836	4.22932e-05	0.00302485
Q02543	RPL18A	60S ribosomal protein L18a	0.196333	5.10616e-05	0.00357744
Q13409	DYNC1I2	Cytoplasmic dynein 1 intermediate chain 2	-0.148944	6.28687e-05	0.00431656
O60447	EVI5	Ecotropic viral integration site 5 protein homolog	-0.106397	7.13566e-05	0.00480328
P04083	ANXA1	Annexin A1	0.136005	9.17442e-05	0.00605688
P62888	RPL30	60S ribosomal protein L30	0.174805	0.000102885	0.0066642
P47929	LGALS7B	Galectin-7	0.239511	0.000110558	0.00702862
P54108	CRISP3	Cysteine-rich secretory protein 3	0.351765	0.000132207	0.00825212
Q9H7P6	MVB12B	Multivesicular body subunit 12B	-0.148835	0.000138824	0.00851042
Q13835	PKP1	Plakophilin-1	0.1496	0.000187562	0.0112108
P42338	PIK3CB	Phosphatidylinositol 4,5-bisphosphate 3-kinase catalytic subunit beta isoform	-0.149223	0.000189404	0.0112108
Q9Y450	HBS1L	HBS1-like protein	-0.140971	0.000201323	0.0117143
O60911	CTSV	Cathepsin L2	0.212658	0.00021936	0.012551
P40429	RPL13A	60S ribosomal protein L13a	0.149096	0.000304235	0.0168966
Q14CN2	CLCA4	Calcium-activated chloride channel regulator 4	0.214277	0.000307864	0.0168966
Q6P4A8	PLBD1	Phospholipase B-like 1	0.150977	0.000310075	0.0168966
P80511	S100A12	Protein S100-A12	0.321895	0.000483181	0.025885
Q9NX46	ADPRS	ADP-ribose glycohydrolase ARH3	-0.222445	0.000490103	0.025885
Q9H8H3	METTL7A	Methyltransferase-like protein 7A	0.165311	0.000565438	0.0294114
A8K2U0	A2ML1	Alpha-2-macroglobulin-like protein 1	0.155957	0.000629482	0.0322539
Q6YHK3	CD109	CD109 antigen	0.204723	0.000644221	0.0325237
O95294	RASAL1	RasGAP-activating-like protein 1	0.170714	0.000717835	0.0351161
Q9Y315	DERA	Deoxyribose-phosphate aldolase	-0.149202	0.000730931	0.0351161
P22352	GPX3	Glutathione peroxidase 3	0.176139	0.000734296	0.0351161
P02763	ORM1	Alpha-1-acid glycoprotein 1	0.165323	0.000736486	0.0351161
Q9UI42	CPA4	Carboxypeptidase A4	0.245392	0.000754871	0.0354996
P07311	ACYP1	Acylphosphatase-1	-0.122617	0.000765705	0.0355225
P23528	CFL1	Cofilin-1	-0.0892066	0.000861406	0.0391204
P36578	RPL4	60S ribosomal protein L4	0.10345	0.000866049	0.0391204
P02533	KRT14	Keratin, type I cytoskeletal 14	0.253724	0.00101548	0.0452746
Positive coefficients indicate higher abundance in females, while negative coefficients indicate higher abundance in males.
P-values for each coefficient were calculated using a two-sided t-test. Adjusted P-values are Benjamini–Hochberg corrected.
