# Supplementary material for: Host-derived protein profiles of human neonatal meconium across gestational ages
Source: Nat Commun. 2024 Jul 17;15:5543. doi: 10.1038/s41467-024-49805-w (PMC11255260; doi:10.1038/s41467-024-49805-w)
Supplement: Supplementary file 5 — Supplementary Data 2 [file 41467_2024_49805_MOESM5_ESM.xlsx]

## Sheet: Supplementary Data 2
Supplementary Data 2. List of clustering for 3,433 proteins
Cluster	UniProt Accession Number	Gene Symbol	Protein Name
1	P15309	ACP3	Prostatic acid phosphatase
1	Q562R1	ACTBL2	Beta-actin-like protein 2
1	Q96HD9	ACY3	N-acyl-aromatic-L-amino acid amidohydrolase (carboxylate-forming)
1	P00813	ADA	Adenosine deaminase
1	Q8IZP9	ADGRG2	Adhesion G-protein coupled receptor G2
1	Q09666	AHNAK	Neuroblast differentiation-associated protein AHNAK
1	Q8IVF2	AHNAK2	Protein AHNAK2
1	P00568	AK1	Adenylate kinase isoenzyme 1
1	O60218	AKR1B10	Aldo-keto reductase family 1 member B10
1	P42330	AKR1C3	Aldo-keto reductase family 1 member C3
1	O95154	AKR7A3	Aflatoxin B1 aldehyde reductase member 3
1	P30838	ALDH3A1	Aldehyde dehydrogenase, dimeric NADP-preferring
1	P09917	ALOX5	Polyunsaturated fatty acid 5-lipoxygenase
1	P10696	ALPG	Alkaline phosphatase, germ cell type
1	P09923	ALPI	Intestinal-type alkaline phosphatase
1	P05187	ALPP	Alkaline phosphatase, placental type
1	O76027	ANXA9	Annexin A9
1	P02743	APCS	Serum amyloid P-component
1	P29972	AQP1	Aquaporin-1
1	Q8IWW6	ARHGAP12	Rho GTPase-activating protein 12
1	A1IGU5	ARHGEF37	Rho guanine nucleotide exchange factor 37
1	Q8N4G2	ARL14	ADP-ribosylation factor-like protein 14
1	Q9Y689	ARL5A	ADP-ribosylation factor-like protein 5A
1	P54793	ARSF	Arylsulfatase F
1	Q53RT3	ASPRV1	Retroviral-like aspartic protease 1
1	Q9HBG4	ATP6V0A4	V-type proton ATPase 116 kDa subunit a isoform 4
1	P15313	ATP6V1B1	V-type proton ATPase subunit B, kidney isoform
1	O75363	BCAS1	Breast carcinoma-amplified sequence 1
1	A1A5D9	BICDL2	BICD family-like cargo adapter 2
1	Q9NQY0	BIN3	Bridging integrator 3
1	Q13867	BLMH	Bleomycin hydrolase
1	P59827	BPIFB4	BPI fold-containing family B member 4
1	Q96A22	C11orf52	Uncharacterized protein C11orf52
1	Q5T0Z8	C6orf132	Uncharacterized protein C6orf132
1	P00918	CA2	Carbonic anhydrase 2
1	P22676	CALB2	Calretinin
1	P27482	CALML3	Calmodulin-like protein 3
1	Q9NZT1	CALML5	Calmodulin-like protein 5
1	A6NHC0	CAPN8	Calpain-8
1	O14815	CAPN9	Calpain-9
1	P31944	CASP14	Caspase-14
1	Q03135	CAV1	Caveolin-1
1	P16152	CBR1	Carbonyl reductase [NADPH] 1
1	O15467	CCL16	C-C motif chemokine 16
1	P08962	CD63	CD63 antigen
1	P32320	CDA	Cytidine deaminase
1	Q9BYE9	CDHR2	Cadherin-related family member 2
1	P08217	CELA2A	Chymotrypsin-like elastase family member 2A
1	P09093	CELA3A	Chymotrypsin-like elastase family member 3A
1	P08861	CELA3B	Chymotrypsin-like elastase family member 3B
1	Q9Y259	CHKB	Choline/ethanolamine kinase
1	O43633	CHMP2A	Charged multivesicular body protein 2a
1	Q9BY43	CHMP4A	Charged multivesicular body protein 4a
1	Q9NZZ3	CHMP5	Charged multivesicular body protein 5
1	Q14CN2	CLCA4	Calcium-activated chloride channel regulator 4
1	P56750	CLDN17	Claudin-17
1	Q96B33	CLDN23	Claudin-23
1	O15551	CLDN3	Claudin-3
1	O95471	CLDN7	Claudin-7
1	O95833	CLIC3	Chloride intracellular channel protein 3
1	Q13286	CLN3	Battenin
1	Q8NCR9	CLRN3	Clarin-3
1	P27658	COL8A1	Collagen alpha-1(VIII) chain
1	Q9Y646	CPQ	Carboxypeptidase Q
1	Q9BSW2	CRACR2A	EF-hand calcium-binding domain-containing protein 4B
1	P46108	CRK	Adapter molecule crk
1	P02741	CRP	C-reactive protein
1	P21291	CSRP1	Cysteine and glycine-rich protein 1
1	Q99895	CTRC	Chymotrypsin-C
1	P53634	CTSC	Dipeptidyl peptidase 1
1	P07711	CTSL	Procathepsin L
1	Q14247	CTTN	Src substrate cortactin
1	Q86UP6	CUZD1	CUB and zona pellucida-like domain-containing protein 1
1	Q53TN4	CYBRD1	Plasma membrane ascorbate-dependent reductase CYBRD1
1	Q5TDH0	DDI2	Protein DDI1 homolog 2
1	Q01523	DEFA5	Defensin-5
1	Q8TB45	DEPTOR	DEP domain-containing mTOR-interacting protein
1	Q96LJ7	DHRS1	Dehydrogenase/reductase SDR family member 1
1	Q7L7V1	DHX32	Putative pre-mRNA-splicing factor ATP-dependent RNA helicase DHX32
1	P25686	DNAJB2	DnaJ homolog subfamily B member 2
1	Q9BZ29	DOCK9	Dedicator of cytokinesis protein 9
1	P16444	DPEP1	Dipeptidase 1
1	Q9NRD8	DUOX2	Dual oxidase 2
1	Q9NTX5	ECHDC1	Ethylmalonyl-CoA decarboxylase
1	Q9NZN4	EHD2	EH domain-containing protein 2
1	Q96BJ8	ELMO3	Engulfment and cell motility protein 3
1	Q9Y6X5	ENPP4	Bis(5'-adenosyl)-triphosphatase ENPP4
1	Q9UJA9	ENPP5	Ectonucleotide pyrophosphatase/phosphodiesterase family member 5
1	Q9UM22	EPDR1	Mammalian ependymin-related protein 1
1	Q8TE68	EPS8L1	Epidermal growth factor receptor kinase substrate 8-like protein 1
1	P11678	EPX	Eosinophil peroxidase
1	Q7Z2K6	ERMP1	Endoplasmic reticulum metallopeptidase 1
1	Q96A65	EXOC4	Exocyst complex component 4
1	Q8N128	FAM177A1	Protein FAM177A1
1	Q8NEG4	FAM83F	Protein FAM83F
1	Q5D862	FLG2	Filaggrin-2
1	Q6ZNA5	FRRS1	Ferric-chelate reductase 1
1	P10253	GAA	Lysosomal alpha-glucosidase
1	O14976	GAK	Cyclin-G-associated kinase
1	Q6ZN66	GBP6	Guanylate-binding protein 6
1	Q7L5L3	GDPD3	Lysophospholipase D GDPD3
1	P29033	GJB2	Gap junction beta-2 protein
1	Q96IJ6	GMPPA	Mannose-1-phosphate guanyltransferase alpha
1	P19086	GNAZ	Guanine nucleotide-binding protein G(z) subunit alpha
1	P16520	GNB3	Guanine nucleotide-binding protein G(I)/G(S)/G(T) subunit beta-3
1	Q9H4A5	GOLPH3L	Golgi phosphoprotein 3-like
1	P80108	GPLD1	Phosphatidylinositol-glycan-specific phospholipase D
1	Q14956	GPNMB	Transmembrane glycoprotein NMB
1	P18283	GPX2	Glutathione peroxidase 2
1	Q8TAX9	GSDMB	Gasdermin-B
1	Q9BX10	GTPBP2	GTP-binding protein 2
1	P08631	HCK	Tyrosine-protein kinase HCK
1	Q86XA9	HEATR5A	HEAT repeat-containing protein 5A
1	P20036	HLA-DPA1	HLA class II histocompatibility antigen, DP alpha 1 chain
1	P04440	HLA-DPB1	HLA class II histocompatibility antigen, DP beta 1 chain
1	Q86YM7	HOMER1	Homer protein homolog 1
1	P15428	HPGD	15-hydroxyprostaglandin dehydrogenase [NAD(+)]
1	P04792	HSPB1	Heat shock protein beta-1
1	Q9BUP3	HTATIP2	Oxidoreductase HTATIP2
1	P22304	IDS	Iduronate 2-sulfatase
1	A0A087WYE8	IGHV1OR21-1	Immunoglobulin heavy variable 1/OR21-1 (non-functional) (Fragment)
1	P01764	IGHV3-23	Immunoglobulin heavy variable 3-23
1	A0A0B4J1X8	IGHV3-43	Immunoglobulin heavy variable 3-43
1	A0A075B7D8	IGHV3OR15-7	Immunoglobulin heavy variable 3/OR15-7 (pseudogene) (Fragment)
1	Q27J81	INF2	Inverted formin-2
1	Q8WWU7	ITLN2	Intelectin-2
1	P07476	IVL	Involucrin
1	O15037	KHNYN	Protein KHNYN
1	Q9P206	KIAA1522	Uncharacterized protein KIAA1522
1	O43240	KLK10	Kallikrein-10
1	Q9UKR0	KLK12	Kallikrein-12
1	O43504	LAMTOR5	Ragulator complex protein LAMTOR5
1	P28838	LAP3	Cytosol aminopeptidase
1	Q14847	LASP1	LIM and SH3 domain protein 1
1	P31025	LCN1	Lipocalin-1
1	P47929	LGALS7B	Galectin-7
1	O00182	LGALS9	Galectin-9
1	Q3B8N2	LGALS9B	Galectin-9B
1	P22079	LPO	Lactoperoxidase
1	Q93052	LPP	Lipoma-preferred partner
1	Q6UY01	LRRC31	Leucine-rich repeat-containing protein 31
1	Q9H9A6	LRRC40	Leucine-rich repeat-containing protein 40
1	O75325	LRRN2	Leucine-rich repeat neuronal protein 2
1	P02788	LTF	Lactotransferrin
1	Q14210	LY6D	Lymphocyte antigen 6D
1	O00754	MAN2B1	Lysosomal alpha-mannosidase
1	Q16820	MEP1B	Meprin A subunit beta
1	P53582	METAP1	Methionine aminopeptidase 1
1	O43451	MGAM	Maltase-glucoamylase, intestinal
1	Q96AX9	MIB2	E3 ubiquitin-protein ligase MIB2
1	Q8N3F8	MICALL1	MICAL-like protein 1
1	Q8IY33	MICALL2	MICAL-like protein 2
1	Q15773	MLF2	Myeloid leukemia factor 2
1	Q9BV36	MLPH	Melanophilin
1	P08473	MME	Neprilysin
1	P05164	MPO	Myeloperoxidase
1	P26038	MSN	Moesin
1	A4FU01	MTMR11	Myotubularin-related protein 11
1	P15941	MUC1	Mucin-1
1	Q02817	MUC2	Mucin-2
1	Q02505	MUC3A	Mucin-3A
1	Q6W4X9	MUC6	Mucin-6
1	Q8TAX7	MUC7	Mucin-7
1	Q96EY5	MVB12A	Multivesicular body subunit 12A
1	Q9H7P6	MVB12B	Multivesicular body subunit 12B
1	Q9NQX4	MYO5C	Unconventional myosin-Vc
1	O75113	N4BP1	NEDD4-binding protein 1
1	Q9UQQ1	NAALADL1	Aminopeptidase NAALADL1
1	P17050	NAGA	Alpha-N-acetylgalactosaminidase
1	O96009	NAPSA	Napsin-A
1	Q8TDX7	NEK7	Serine/threonine-protein kinase Nek7
1	Q8WWR8	NEU4	Sialidase-4
1	Q5JS37	NHLRC3	NHL repeat-containing protein 3
1	Q8NFA2	NOXO1	NADPH oxidase organizer 1
1	P15559	NQO1	NAD(P)H dehydrogenase [quinone] 1
1	Q96FA3	PELI1	E3 ubiquitin-protein ligase pellino homolog 1
1	Q96FX8	PERP	p53 apoptosis effector related to PMP-22
1	Q8IZ21	PHACTR4	Phosphatase and actin regulator 4
1	O00750	PIK3C2B	Phosphatidylinositol 4-phosphate 3-kinase C2 domain-containing subunit beta
1	O14986	PIP5K1B	Phosphatidylinositol 4-phosphate 5-kinase type-1 beta
1	O15496	PLA2G10	Group 10 secretory phospholipase A2
1	P04054	PLA2G1B	Phospholipase A2
1	P14555	PLA2G2A	Phospholipase A2, membrane associated
1	Q6P1J6	PLB1	Phospholipase B1, membrane-associated
1	Q6P4A8	PLBD1	Phospholipase B-like 1
1	Q9HB21	PLEKHA1	Pleckstrin homology domain-containing family A member 1
1	Q96CS7	PLEKHB2	Pleckstrin homology domain-containing family B member 2
1	Q9NW61	PLEKHJ1	Pleckstrin homology domain-containing family J member 1
1	Q5SXH7	PLEKHS1	Pleckstrin homology domain-containing family S member 1
1	O14494	PLPP1	Phospholipid phosphatase 1
1	O15162	PLSCR1	Phospholipid scramblase 1
1	Q9NRY6	PLSCR3	Phospholipid scramblase 3
1	P16233	PNLIP	Pancreatic triacylglycerol lipase
1	Q9Y2Y8	PRG3	Proteoglycan 3
1	Q8IV56	PRR15	Proline-rich protein 15
1	Q6NUJ1	PSAPL1	Proactivator polypeptide-like 1
1	Q12923	PTPN13	Tyrosine-protein phosphatase non-receptor type 13
1	Q15678	PTPN14	Tyrosine-protein phosphatase non-receptor type 14
1	Q16825	PTPN21	Tyrosine-protein phosphatase non-receptor type 21
1	Q6WKZ4	RAB11FIP1	Rab11 family-interacting protein 1
1	Q6IQ22	RAB12	Ras-related protein Rab-12
1	A4D1S5	RAB19	Ras-related protein Rab-19
1	P51159	RAB27A	Ras-related protein Rab-27A
1	O00194	RAB27B	Ras-related protein Rab-27B
1	P20338	RAB4A	Ras-related protein Rab-4A
1	P10114	RAP2A	Ras-related protein Rap-2a
1	P61225	RAP2B	Ras-related protein Rap-2b
1	Q15283	RASA2	Ras GTPase-activating protein 2
1	O95294	RASAL1	RasGAP-activating-like protein 1
1	Q8IZ41	RASEF	Ras and EF-hand domain-containing protein
1	Q8WWW0	RASSF5	Ras association domain-containing protein 5
1	Q9HBH5	RDH14	Retinol dehydrogenase 14
1	Q9P260	RELCH	RAB11-binding protein RELCH
1	Q9UBD6	RHCG	Ammonium transporter Rh type C
1	P08134	RHOC	Rho-related GTP-binding protein RhoC
1	Q6ZS17	RIPOR1	Rho family-interacting cell polarization regulator 1
1	P10153	RNASE2	Non-secretory ribonuclease
1	P12724	RNASE3	Eosinophil cationic protein
1	P61587	RND3	Rho-related GTP-binding protein RhoE
1	Q9H6Y7	RNF167	E3 ubiquitin-protein ligase RNF167
1	Q8IZC4	RTKN2	Rhotekin-2
1	Q9HCY8	S100A14	Protein S100-A14
1	Q96FQ6	S100A16	Protein S100-A16
1	P31151	S100A7	Protein S100-A7
1	P06702	S100A9	Protein S100-A9
1	Q9BW04	SARG	Specifically androgen-regulated gene protein
1	Q9Y3A5	SBDS	Ribosome maturation protein SBDS
1	Q9Y6U3	SCIN	Adseverin
1	Q9HB40	SCPEP1	Retinoid-inducible serine carboxypeptidase
1	Q8NEX9	SDR9C7	Short-chain dehydrogenase/reductase family 9C member 7
1	Q13228	SELENBP1	Methanethiol oxidase
1	P01009	SERPINA1	Alpha-1-antitrypsin
1	Q8IW75	SERPINA12	Serpin A12
1	P01011	SERPINA3	Alpha-1-antichymotrypsin
1	P05154	SERPINA5	Plasma serine protease inhibitor
1	Q96P63	SERPINB12	Serpin B12
1	P29508	SERPINB3	Serpin B3
1	P48594	SERPINB4	Serpin B4
1	P35237	SERPINB6	Serpin B6
1	O75635	SERPINB7	Serpin B7
1	P50453	SERPINB9	Serpin B9
1	P08697	SERPINF2	Alpha-2-antiplasmin
1	P05155	SERPING1	Plasma protease C1 inhibitor
1	P51688	SGSH	N-sulphoglucosamine sulphohydrolase
1	Q9H788	SH2D4A	SH2 domain-containing protein 4A
1	Q99961	SH3GL1	Endophilin-A2
1	Q99963	SH3GL3	Endophilin-A3
1	Q9Y371	SH3GLB1	Endophilin-B1
1	P29353	SHC1	SHC-transforming protein 1
1	Q92529	SHC3	SHC-transforming protein 3
1	Q96DD7	SHISA4	Protein shisa-4
1	Q9NXL6	SIDT1	SID1 transmembrane family member 1
1	Q13621	SLC12A1	Solute carrier family 12 member 1
1	O15431	SLC31A1	High affinity copper uptake protein 1
1	Q53GD3	SLC44A4	Choline transporter-like protein 4
1	P82251	SLC7A9	b(0,+)-type amino acid transporter 1
1	P32418	SLC8A1	Sodium/calcium exchanger 1
1	Q15599	SLC9A3R2	Na(+)/H(+) exchange regulatory cofactor NHE-RF2
1	P03973	SLPI	Antileukoproteinase
1	Q92484	SMPDL3A	Acid sphingomyelinase-like phosphodiesterase 3a
1	Q92485	SMPDL3B	Acid sphingomyelinase-like phosphodiesterase 3b
1	P00441	SOD1	Superoxide dismutase [Cu-Zn]
1	Q8TCT8	SPPL2A	Signal peptide peptidase-like 2A
1	P35326	SPRR2A	Small proline-rich protein 2A
1	Q9UBC9	SPRR3	Small proline-rich protein 3
1	Q7Z6B7	SRGAP1	SLIT-ROBO Rho GTPase-activating protein 1
1	Q687X5	STEAP4	Metalloreductase STEAP4
1	O94804	STK10	Serine/threonine-protein kinase 10
1	Q15831	STK11	Serine/threonine-protein kinase STK11
1	P27105	STOM	Stomatin
1	Q8TAV4	STOML3	Stomatin-like protein 3
1	O75558	STX11	Syntaxin-11
1	Q5T5C0	STXBP5	Syntaxin-binding protein 5
1	Q6J9G0	STYK1	Tyrosine-protein kinase STYK1
1	P43405	SYK	Tyrosine-protein kinase SYK
1	O43760	SYNGR2	Synaptogyrin-2
1	P08247	SYP	Synaptophysin
1	Q16563	SYPL1	Synaptophysin-like protein 1
1	O43581	SYT7	Synaptotagmin-7
1	Q8IYJ3	SYTL1	Synaptotagmin-like protein 1
1	Q9HCH5	SYTL2	Synaptotagmin-like protein 2
1	Q96C24	SYTL4	Synaptotagmin-like protein 4
1	Q8TDW5	SYTL5	Synaptotagmin-like protein 5
1	Q9UL54	TAOK2	Serine/threonine-protein kinase TAO2
1	Q9BXI6	TBC1D10A	TBC1 domain family member 10A
1	Q03403	TFF2	Trefoil factor 2
1	Q07654	TFF3	Trefoil factor 3
1	Q9NWX6	THG1L	Probable tRNA(His) guanylyltransferase
1	O15455	TLR3	Toll-like receptor 3
1	Q9HC07	TMEM165	Transmembrane protein 165
1	P98073	TMPRSS15	Enteropeptidase
1	Q03169	TNFAIP2	Tumor necrosis factor alpha-induced protein 2
1	Q6ZVM7	TOM1L2	TOM1-like protein 2
1	P55327	TPD52	Tumor protein D52
1	Q14258	TRIM25	E3 ubiquitin/ISG15 ligase TRIM25
1	Q14134	TRIM29	Tripartite motif-containing protein 29
1	Q15819	UBE2V2	Ubiquitin-conjugating enzyme E2 variant 2
1	Q6PHR2	ULK3	Serine/threonine-protein kinase ULK3
1	P50552	VASP	Vasodilator-stimulated phosphoprotein
1	Q9H9H4	VPS37B	Vacuolar protein sorting-associated protein 37B
1	Q86VR7	VSIG10L	V-set and immunoglobulin domain-containing protein 10-like
1	Q9Y6W5	WASF2	Wiskott-Aldrich syndrome protein family member 2
1	O00401	WASL	Neural Wiskott-Aldrich syndrome protein
1	O43895	XPNPEP2	Xaa-Pro aminopeptidase 2
1	O60844	ZG16	Zymogen granule membrane protein 16
1	Q96DA0	ZG16B	Zymogen granule protein 16 homolog B
1	O15231	ZNF185	Zinc finger protein 185
1	Q8NHG8	ZNRF2	E3 ubiquitin-protein ligase ZNRF2
1	A0A0J9YWU9	NA	Ig-like domain-containing protein (Fragment)
2	Q9H7C9	AAMDC	Mth938 domain-containing protein
2	Q13685	AAMP	Angio-associated migratory cell protein
2	P08183	ABCB1	ATP-dependent translocase ABCB1
2	O15439	ABCC4	ATP-binding cassette sub-family C member 4
2	Q9UNQ0	ABCG2	Broad substrate specificity ATP-binding cassette transporter ABCG2
2	Q96GS6	ABHD17A	Alpha/beta hydrolase domain-containing protein 17A
2	Q6PCB6	ABHD17C	Alpha/beta hydrolase domain-containing protein 17C
2	Q15057	ACAP2	Arf-GAP with coiled-coil, ANK repeat and PH domain-containing protein 2
2	Q03154	ACY1	Aminoacylase-1
2	P20933	AGA	N(4)-(beta-N-acetylglucosaminyl)-L-asparaginase
2	Q9H8T0	AKTIP	AKT-interacting protein
2	P43353	ALDH3B1	Aldehyde dehydrogenase family 3 member B1
2	Q8N8V4	ANKS4B	Ankyrin repeat and SAM domain-containing protein 4B
2	Q9UJ72	ANXA10	Annexin A10
2	P55087	AQP4	Aquaporin-4
2	P55064	AQP5	Aquaporin-5
2	P18085	ARF4	ADP-ribosylation factor 4
2	P62330	ARF6	ADP-ribosylation factor 6
2	Q9UNA1	ARHGAP26	Rho GTPase-activating protein 26
2	Q6ZUM4	ARHGAP27	Rho GTPase-activating protein 27
2	Q52LW3	ARHGAP29	Rho GTPase-activating protein 29
2	Q17R89	ARHGAP44	Rho GTPase-activating protein 44
2	Q5VV41	ARHGEF16	Rho guanine nucleotide exchange factor 16
2	Q6ZSZ5	ARHGEF18	Rho guanine nucleotide exchange factor 18
2	P36405	ARL3	ADP-ribosylation factor-like protein 3
2	Q7Z6K5	ARPIN	Arpin
2	Q9H1Y0	ATG5	Autophagy protein 5
2	Q9Y2G3	ATP11B	Phospholipid-transporting ATPase IF
2	O43520	ATP8B1	Phospholipid-transporting ATPase IC
2	Q9UQB8	BAIAP2	Brain-specific angiogenesis inhibitor 1-associated protein 2
2	Q9UHR4	BAIAP2L1	Brain-specific angiogenesis inhibitor 1-associated protein 2-like protein 1
2	P11274	BCR	Breakpoint cluster region protein
2	Q9H3K6	BOLA2B	BolA-like protein 2
2	Q5VW32	BROX	BRO1 domain-containing protein BROX
2	Q5W0U4	BSPRY	B box and SPRY domain-containing protein
2	Q9H425	C1orf198	Uncharacterized protein C1orf198
2	A6NCS6	C2orf72	Uncharacterized protein C2orf72
2	Q9Y376	CAB39	Calcium-binding protein 39
2	O15484	CAPN5	Calpain-5
2	Q9Y6Q1	CAPN6	Calpain-6
2	Q9Y6W3	CAPN7	Calpain-7
2	P55210	CASP7	Caspase-7
2	Q13191	CBLB	E3 ubiquitin-protein ligase CBL-B
2	Q6P1N0	CC2D1A	Coiled-coil and C2 domain-containing protein 1A
2	Q8IVM0	CCDC50	Coiled-coil domain-containing protein 50
2	Q9Y5K6	CD2AP	CD2-associated protein
2	Q08722	CD47	Leukocyte surface antigen CD47
2	Q16543	CDC37	Hsp90 co-chaperone Cdc37
2	P60953	CDC42	Cell division control protein 42 homolog
2	Q5VT25	CDC42BPA	Serine/threonine-protein kinase MRCK alpha
2	P06731	CEACAM5	Carcinoembryonic antigen-related cell adhesion molecule 5
2	P40199	CEACAM6	Carcinoembryonic antigen-related cell adhesion molecule 6
2	Q53EZ4	CEP55	Centrosomal protein of 55 kDa
2	P23528	CFL1	Cofilin-1
2	P13569	CFTR	Cystic fibrosis transmembrane conductance regulator
2	Q9HD42	CHMP1A	Charged multivesicular body protein 1a
2	Q9UQN3	CHMP2B	Charged multivesicular body protein 2b
2	Q9Y3E7	CHMP3	Charged multivesicular body protein 3
2	Q9H444	CHMP4B	Charged multivesicular body protein 4b
2	Q96CF2	CHMP4C	Charged multivesicular body protein 4c
2	Q96FZ7	CHMP6	Charged multivesicular body protein 6
2	Q99828	CIB1	Calcium and integrin-binding protein 1
2	P57739	CLDN2	Claudin-2
2	Q8IY22	CMIP	C-Maf-inducing protein
2	O75128	COBL	Protein cordon-bleu
2	Q9HCP0	CSNK1G1	Casein kinase I isoform gamma-1
2	Q9Y6M4	CSNK1G3	Casein kinase I isoform gamma-3
2	P19784	CSNK2A2	Casein kinase II subunit alpha'
2	O15194	CTDSPL	CTD small phosphatase-like protein
2	Q13618	CUL3	Cullin-3
2	P49447	CYB561	Transmembrane ascorbate-dependent reductase CYB561
2	Q9H6A0	DENND2D	DENN domain-containing protein 2D
2	Q9P265	DIP2B	Disco-interacting protein 2 homolog B
2	Q9Y2E4	DIP2C	Disco-interacting protein 2 homolog C
2	O75190	DNAJB6	DnaJ homolog subfamily B member 6
2	Q99615	DNAJC7	DnaJ homolog subfamily C member 7
2	Q5JSL3	DOCK11	Dedicator of cytokinesis protein 11
2	Q5JWR5	DOP1A	Protein dopey-1
2	Q9Y3R5	DOP1B	Protein dopey-2
2	Q9Y2E6	DTX4	E3 ubiquitin-protein ligase DTX4
2	Q9NRD9	DUOX1	Dual oxidase 1
2	Q9NP97	DYNLRB1	Dynein light chain roadblock-type 1
2	P57772	EEFSEC	Selenocysteine-specific elongation factor
2	Q9NZN3	EHD3	EH domain-containing protein 3
2	P19525	EIF2AK2	Interferon-induced, double-stranded RNA-activated protein kinase
2	Q9H201	EPN3	Epsin-3
2	Q9UBC2	EPS15L1	Epidermal growth factor receptor substrate 15-like 1
2	Q12929	EPS8	Epidermal growth factor receptor kinase substrate 8
2	Q9H6S3	EPS8L2	Epidermal growth factor receptor kinase substrate 8-like protein 2
2	O60447	EVI5	Ecotropic viral integration site 5 protein homolog
2	Q96KP1	EXOC2	Exocyst complex component 2
2	O60645	EXOC3	Exocyst complex component 3
2	O00471	EXOC5	Exocyst complex component 5
2	Q9Y2D4	EXOC6B	Exocyst complex component 6B
2	Q9UPT5	EXOC7	Exocyst complex component 7
2	Q8IYI6	EXOC8	Exocyst complex component 8
2	P15311	EZR	Ezrin
2	Q96IG2	FBXL20	F-box/LRR-repeat protein 20
2	Q2WGJ9	FER1L6	Fer-1-like protein 6
2	O43427	FIBP	Acidic fibroblast growth factor intracellular-binding protein
2	Q5T0N5	FNBP1L	Formin-binding protein 1-like
2	P42685	FRK	Tyrosine-protein kinase FRK
2	O60547	GMDS	GDP-mannose 4,6 dehydratase
2	P29992	GNA11	Guanine nucleotide-binding protein subunit alpha-11
2	Q14344	GNA13	Guanine nucleotide-binding protein subunit alpha-13
2	P63096	GNAI1	Guanine nucleotide-binding protein G(i) subunit alpha-1
2	P08754	GNAI3	Guanine nucleotide-binding protein G(i) subunit alpha-3
2	P50148	GNAQ	Guanine nucleotide-binding protein G(q) subunit alpha
2	P62873	GNB1	Guanine nucleotide-binding protein G(I)/G(S)/G(T) subunit beta-1
2	P62879	GNB2	Guanine nucleotide-binding protein G(I)/G(S)/G(T) subunit beta-2
2	Q7Z5G4	GOLGA7	Golgin subfamily A member 7
2	P51674	GPM6A	Neuronal membrane glycoprotein M6-a
2	Q8NFJ5	GPRC5A	Retinoic acid-induced protein 3
2	Q9NZH0	GPRC5B	G-protein coupled receptor family C group 5 member B
2	Q9NQ84	GPRC5C	G-protein coupled receptor family C group 5 member C
2	Q14451	GRB7	Growth factor receptor-bound protein 7
2	P43250	GRK6	G protein-coupled receptor kinase 6
2	Q5TC63	GRTP1	Growth hormone-regulated TBC protein 1
2	P49841	GSK3B	Glycogen synthase kinase-3 beta
2	Q9UBP9	GULP1	PTB domain-containing engulfment adapter protein 1
2	Q9NQE9	HINT3	Adenosine 5'-monophosphoramidase HINT3
2	P01112	HRAS	GTPase HRas
2	Q96JZ2	HSH2D	Hematopoietic SH2 domain-containing protein
2	P0DMV8	HSPA1A	Heat shock 70 kDa protein 1A
2	P54652	HSPA2	Heat shock-related 70 kDa protein 2
2	Q13325	IFIT5	Interferon-induced protein with tetratricopeptide repeats 5
2	Q14116	IL18	Interleukin-18
2	O15327	INPP4B	Inositol polyphosphate 4-phosphatase type II
2	P53990	IST1	IST1 homolog
2	P23677	ITPKA	Inositol-trisphosphate 3-kinase A
2	Q12791	KCNMA1	Calcium-activated potassium channel subunit alpha-1
2	Q9NSK0	KLC4	Kinesin light chain 4
2	Q6IAA8	LAMTOR1	Ragulator complex protein LAMTOR1
2	O43813	LANCL1	Glutathione S-transferase LANCL1
2	P06239	LCK	Tyrosine-protein kinase Lck
2	Q6P5S2	LEG1	Protein LEG1 homolog
2	Q8N9N7	LRRC57	Leucine-rich repeat-containing protein 57
2	Q6UWE0	LRSAM1	E3 ubiquitin-protein ligase LRSAM1
2	P07948	LYN	Tyrosine-protein kinase Lyn
2	O95372	LYPLA2	Acyl-protein thioesterase 2
2	Q8WXG6	MADD	MAP kinase-activating death domain protein
2	Q02750	MAP2K1	Dual specificity mitogen-activated protein kinase kinase 1
2	P36507	MAP2K2	Dual specificity mitogen-activated protein kinase kinase 2
2	P52564	MAP2K6	Dual specificity mitogen-activated protein kinase kinase 6
2	O95819	MAP4K4	Mitogen-activated protein kinase kinase kinase kinase 4
2	P45983	MAPK8	Mitogen-activated protein kinase 8
2	P49137	MAPKAPK2	MAP kinase-activated protein kinase 2
2	Q16644	MAPKAPK3	MAP kinase-activated protein kinase 3
2	Q68D91	MBLAC2	Acyl-coenzyme A thioesterase MBLAC2
2	Q8N6R0	METTL13	eEF1A lysine and N-terminal methyltransferase
2	Q6ZSS7	MFSD6	Major facilitator superfamily domain-containing protein 6
2	Q99685	MGLL	Monoglyceride lipase
2	Q8N4C8	MINK1	Misshapen-like kinase 1
2	Q8IVT2	MISP	Mitotic interactor and substrate of PLK1
2	Q8WV92	MITD1	MIT domain-containing protein 1
2	Q7L1V2	MON1B	Vacuolar fusion protein MON1 homolog B
2	Q7Z3U7	MON2	Protein MON2 homolog
2	O75970	MPDZ	Multiple PDZ domain protein
2	P0DM35	MT1H	Metallothionein 1H-like protein 1
2	Q13496	MTM1	Myotubularin
2	Q9C0I1	MTMR12	Myotubularin-related protein 12
2	P53602	MVD	Diphosphomevalonate decarboxylase
2	Q96JP2	MYO15B	Unconventional myosin-XVB
2	O00159	MYO1C	Unconventional myosin-Ic
2	O94832	MYO1D	Unconventional myosin-Id
2	Q9NZM1	MYOF	Myoferlin
2	Q5TBK1	N4BP2L1	NEDD4-binding protein 2-like 1
2	Q99733	NAP1L4	Nucleosome assembly protein 1-like 4
2	Q99747	NAPG	Gamma-soluble NSF attachment protein
2	Q6ZNJ1	NBEAL2	Neurobeachin-like protein 2
2	P61601	NCALD	Neurocalcin-delta
2	Q9NZQ3	NCKIPSD	NCK-interacting protein with SH3 domain
2	P46934	NEDD4	E3 ubiquitin-protein ligase NEDD4
2	Q8TD19	NEK9	Serine/threonine-protein kinase Nek9
2	Q9UQ49	NEU3	Sialidase-3
2	P35240	NF2	Merlin
2	Q9BZQ8	NIBAN1	Protein Niban 1
2	Q96TA1	NIBAN2	Protein Niban 2
2	Q8IVI9	NOSTRIN	Nostrin
2	Q8TCD5	NT5C	5'(3')-deoxyribonucleotidase, cytosolic type
2	Q9Y6R0	NUMBL	Numb-like protein
2	P29728	OAS2	2'-5'-oligoadenylate synthase 2
2	Q16625	OCLN	Occludin
2	Q6GQQ9	OTUD7B	OTU domain-containing protein 7B
2	Q6VY07	PACS1	Phosphofurin acidic cluster sorting protein 1
2	Q9UNF0	PACSIN2	Protein kinase C and casein kinase substrate in neurons protein 2
2	O96013	PAK4	Serine/threonine-protein kinase PAK 4
2	Q8N3R9	PALS1	Protein PALS1
2	Q9BYG5	PARD6B	Partitioning defective 6 homolog beta
2	Q9H0J9	PARP12	Protein mono-ADP-ribosyltransferase PARP12
2	Q13442	PDAP1	28 kDa heat- and acid-stable phosphoprotein
2	Q9BUL8	PDCD10	Programmed cell death protein 10
2	O14737	PDCD5	Programmed cell death protein 5
2	Q8WUM4	PDCD6IP	Programmed cell death 6-interacting protein
2	O00151	PDLIM1	PDZ and LIM domain protein 1
2	Q9HAT8	PELI2	E3 ubiquitin-protein ligase pellino homolog 2
2	O75167	PHACTR2	Phosphatase and actin regulator 2
2	P42338	PIK3CB	Phosphatidylinositol 4,5-bisphosphate 3-kinase catalytic subunit beta isoform
2	Q13526	PIN1	Peptidyl-prolyl cis-trans isomerase NIMA-interacting 1
2	Q8TBX8	PIP4K2C	Phosphatidylinositol 5-phosphate 4-kinase type-2 gamma
2	O60331	PIP5K1C	Phosphatidylinositol 4-phosphate 5-kinase type-1 gamma
2	Q16513	PKN2	Serine/threonine-protein kinase N2
2	Q8N3E9	PLCD3	1-phosphatidylinositol 4,5-bisphosphate phosphodiesterase delta-3
2	Q13393	PLD1	Phospholipase D1
2	Q9H8W4	PLEKHF2	Pleckstrin homology domain-containing family F member 2
2	O60664	PLIN3	Perilipin-3
2	Q13670	PMS2P11	Putative postmeiotic segregation increased 2-like protein 11
2	Q15181	PPA1	Inorganic pyrophosphatase
2	Q8WUF5	PPP1R13L	RelA-associated inhibitor
2	Q96I34	PPP1R16A	Protein phosphatase 1 regulatory subunit 16A
2	Q16537	PPP2R5E	Serine/threonine-protein phosphatase 2A 56 kDa regulatory subunit epsilon isoform
2	P22694	PRKACB	cAMP-dependent protein kinase catalytic subunit beta
2	Q05655	PRKCD	Protein kinase C delta type
2	O43653	PSCA	Prostate stem cell antigen
2	P17980	PSMC3	26S proteasome regulatory subunit 6A
2	Q14289	PTK2B	Protein-tyrosine kinase 2-beta
2	Q93096	PTP4A1	Protein tyrosine phosphatase type IVA 1
2	Q9H3S7	PTPN23	Tyrosine-protein phosphatase non-receptor type 23
2	Q9HD43	PTPRH	Receptor-type tyrosine-protein phosphatase H
2	Q92932	PTPRN2	Receptor-type tyrosine-protein phosphatase N2
2	P61026	RAB10	Ras-related protein Rab-10
2	Q15907	RAB11B	Ras-related protein Rab-11B
2	Q86YS3	RAB11FIP4	Rab11 family-interacting protein 4
2	Q9BXF6	RAB11FIP5	Rab11 family-interacting protein 5
2	P57735	RAB25	Ras-related protein Rab-25
2	P61019	RAB2A	Ras-related protein Rab-2A
2	Q96AX2	RAB37	Ras-related protein Rab-37
2	P57729	RAB38	Ras-related protein Rab-38
2	Q96QF0	RAB3IP	Rab-3A-interacting protein
2	Q86YS6	RAB43	Ras-related protein Rab-43
2	P20339	RAB5A	Ras-related protein Rab-5A
2	P51148	RAB5C	Ras-related protein Rab-5C
2	P61006	RAB8A	Ras-related protein Rab-8A
2	Q9Y3P9	RABGAP1	Rab GTPase-activating protein 1
2	P47224	RABIF	Guanine nucleotide exchange factor MSS4
2	P63000	RAC1	Ras-related C3 botulinum toxin substrate 1
2	P11233	RALA	Ras-related protein Ral-A
2	Q15311	RALBP1	RalA-binding protein 1
2	Q86X10	RALGAPB	Ral GTPase-activating protein subunit beta
2	P62834	RAP1A	Ras-related protein Rap-1A
2	P61224	RAP1B	Ras-related protein Rap-1b
2	P47736	RAP1GAP	Rap1 GTPase-activating protein 1
2	O95398	RAPGEF3	Rap guanine nucleotide exchange factor 3
2	Q9UHV5	RAPGEFL1	Rap guanine nucleotide exchange factor-like 1
2	P35241	RDX	Radixin
2	Q6BDI9	REP15	Rab15 effector protein
2	Q8WZ73	RFFL	E3 ubiquitin-protein ligase rififylin
2	P61586	RHOA	Transforming protein RhoA
2	O94955	RHOBTB3	Rho-related BTB domain-containing protein 3
2	Q9HBH0	RHOF	Rho-related GTP-binding protein RhoF
2	Q7L0Q8	RHOU	Rho-related GTP-binding protein RhoU
2	Q8IUC4	RHPN2	Rhophilin-2
2	P57078	RIPK4	Receptor-interacting serine/threonine-protein kinase 4
2	E7ERA6	RNF223	RING finger protein 223
2	Q13464	ROCK1	Rho-associated protein kinase 1
2	O75695	RP2	Protein XRP2
2	P62979	RPS27A	Ubiquitin-40S ribosomal protein S27a
2	P10301	RRAS	Ras-related protein R-Ras
2	P62070	RRAS2	Ras-related protein R-Ras2
2	Q96T51	RUFY1	RUN and FYVE domain-containing protein 1
2	O15127	SCAMP2	Secretory carrier-associated membrane protein 2
2	Q8WVM8	SCFD1	Sec1 family domain-containing protein 1
2	O00560	SDCBP	Syntenin-1
2	Q9H190	SDCBP2	Syntenin-2
2	Q92599	SEPTIN8	Septin-8
2	P78314	SH3BP2	SH3 domain-binding protein 2
2	Q96B97	SH3KBP1	SH3 domain-containing kinase-binding protein 1
2	Q7Z6J0	SH3RF1	E3 ubiquitin-protein ligase SH3RF1
2	Q9UPX8	SHANK2	SH3 and multiple ankyrin repeat domains protein 2
2	Q13796	SHROOM2	Protein Shroom2
2	Q8IXJ6	SIRT2	NAD-dependent protein deacetylase sirtuin-2
2	P55017	SLC12A3	Solute carrier family 12 member 3
2	P50443	SLC26A2	Sulfate transporter
2	P40879	SLC26A3	Chloride anion exchanger
2	O14975	SLC27A2	Very long-chain acyl-CoA synthetase
2	Q6XR72	SLC30A10	Zinc transporter 10
2	Q9NP94	SLC39A2	Zinc transporter ZIP2
2	Q9NY91	SLC5A4	Solute carrier family 5 member 4
2	P48764	SLC9A3	Sodium/hydrogen exchanger 3
2	Q9H2G2	SLK	STE20-like serine/threonine-protein kinase
2	Q9HAU4	SMURF2	E3 ubiquitin-protein ligase SMURF2
2	O00161	SNAP23	Synaptosomal-associated protein 23
2	O95721	SNAP29	Synaptosomal-associated protein 29
2	Q96H20	SNF8	Vacuolar-sorting protein SNF8
2	Q15036	SNX17	Sorting nexin-17
2	Q96RF0	SNX18	Sorting nexin-18
2	Q5VWJ9	SNX30	Sorting nexin-30
2	Q9Y5X1	SNX9	Sorting nexin-9
2	O60504	SORBS3	Vinexin
2	Q53LP3	SOWAHC	Ankyrin repeat domain-containing protein SOWAHC
2	Q8N0X7	SPART	Spartin
2	Q9UBP0	SPAST	Spastin
2	Q9NRA0	SPHK2	Sphingosine kinase 2
2	P22532	SPRR2D	Small proline-rich protein 2D
2	Q96RM1	SPRR2F	Small proline-rich protein 2F
2	P12931	SRC	Proto-oncogene tyrosine-protein kinase Src
2	O75044	SRGAP2	SLIT-ROBO Rho GTPase-activating protein 2
2	O95630	STAMBP	STAM-binding protein
2	Q9UGK3	STAP2	Signal-transducing adaptor protein 2
2	P31948	STIP1	Stress-induced-phosphoprotein 1
2	O00506	STK25	Serine/threonine-protein kinase 25
2	Q9P289	STK26	Serine/threonine-protein kinase 26
2	P16949	STMN1	Stathmin
2	Q69YW2	STUM	Protein stum homolog
2	Q8N4C7	STX19	Syntaxin-19
2	Q6ZWJ1	STXBP4	Syntaxin-binding protein 4
2	Q8NHG7	SVIP	Small VCP/p97-interacting protein
2	O43759	SYNGR1	Synaptogyrin-1
2	Q15750	TAB1	TGF-beta-activated kinase 1 and MAP3K7-binding protein 1
2	P37802	TAGLN2	Transgelin-2
2	Q7L7X3	TAOK1	Serine/threonine-protein kinase TAO1
2	Q9H2K8	TAOK3	Serine/threonine-protein kinase TAO3
2	Q4KMP7	TBC1D10B	TBC1 domain family member 10B
2	O75347	TBCA	Tubulin-specific chaperone A
2	Q99426	TBCB	Tubulin-folding cofactor B
2	Q8N9U0	TC2N	Tandem C2 domains nuclear protein
2	Q9Y4C2	TCAF1	TRPM8 channel-associated factor 1
2	P42680	TEC	Tyrosine-protein kinase Tec
2	P04155	TFF1	Trefoil factor 1
2	O95049	TJP3	Tight junction protein ZO-3
2	Q9H1K6	TLNRD1	Talin rod domain-containing protein 1
2	Q5W0B7	TMEM236	Transmembrane protein 236
2	O94886	TMEM63A	CSC1-like protein 1
2	Q13470	TNK1	Non-receptor tyrosine-protein kinase TNK1
2	Q07912	TNK2	Activated CDC42 kinase 1
2	Q9C0C2	TNKS1BP1	182 kDa tankyrase-1-binding protein
2	O14787	TNPO2	Transportin-2
2	Q68CZ2	TNS3	Tensin-3
2	Q15628	TRADD	Tumor necrosis factor receptor type 1-associated DEATH domain protein
2	Q9BUZ4	TRAF4	TNF receptor-associated factor 4
2	Q15654	TRIP6	Thyroid receptor-interacting protein 6
2	Q99816	TSG101	Tumor susceptibility gene 101 protein
2	O60635	TSPAN1	Tetraspanin-1
2	Q9H3M7	TXNIP	Thioredoxin-interacting protein
2	P61081	UBE2M	NEDD8-conjugating enzyme Ubc12
2	O95164	UBL3	Ubiquitin-like protein 3
2	Q9HAC8	UBTD1	Ubiquitin domain-containing protein 1
2	Q9BZV1	UBXN6	UBX domain-containing protein 6
2	Q8IX04	UEVLD	Ubiquitin-conjugating enzyme E2 variant 3
2	Q9UPU5	USP24	Ubiquitin carboxyl-terminal hydrolase 24
2	Q8NFA0	USP32	Ubiquitin carboxyl-terminal hydrolase 32
2	Q92738	USP6NL	USP6 N-terminal-like protein
2	Q9BV40	VAMP8	Vesicle-associated membrane protein 8
2	Q9BRG1	VPS25	Vacuolar protein-sorting-associated protein 25
2	Q9UK41	VPS28	Vacuolar protein sorting-associated protein 28 homolog
2	Q86VN1	VPS36	Vacuolar protein-sorting-associated protein 36
2	Q8NEZ2	VPS37A	Vacuolar protein sorting-associated protein 37A
2	Q9NRW7	VPS45	Vacuolar protein sorting-associated protein 45
2	Q9UN37	VPS4A	Vacuolar protein sorting-associated protein 4A
2	O75351	VPS4B	Vacuolar protein sorting-associated protein 4B
2	Q96JG6	VPS50	Syndetin
2	Q9Y2B5	VPS9D1	VPS9 domain-containing protein 1
2	Q9NP79	VTA1	Vacuolar protein sorting-associated protein VTA1 homolog
2	C4AMC7	WASH2P	Putative WAS protein family homolog 3
2	Q969T9	WBP2	WW domain-binding protein 2
2	Q8TF74	WIPF2	WAS/WASL-interacting protein family member 2
2	P07947	YES1	Tyrosine-protein kinase Yes
2	Q7Z2W4	ZC3HAV1	Zinc finger CCCH-type antiviral protein 1
2	Q8WTX9	ZDHHC1	Palmitoyltransferase ZDHHC1
2	Q96K21	ZFYVE19	Abscission/NoCut checkpoint regulator
3	P63267	ACTG2	Actin, gamma-enteric smooth muscle
3	P61163	ACTR1A	Alpha-centractin
3	P0DTE7	AMY1A	Alpha-amylase 1B
3	P19961	AMY2B	Alpha-amylase 2B
3	Q68DC2	ANKS6	Ankyrin repeat and SAM domain-containing protein 6
3	P15144	ANPEP	Aminopeptidase N
3	P13928	ANXA8	Annexin A8
3	Q96GX9	APIP	Methylthioribulose-1-phosphate dehydratase
3	P05090	APOD	Apolipoprotein D
3	P36575	ARR3	Arrestin-C
3	P15289	ARSA	Arylsulfatase A
3	Q96EG1	ARSG	Arylsulfatase G
3	P51690	ARSL	Arylsulfatase L
3	Q9NR71	ASAH2	Neutral ceramidase
3	P36542	ATP5F1C	ATP synthase subunit gamma, mitochondrial
3	P20160	AZU1	Azurocidin
3	O15382	BCAT2	Branched-chain-amino-acid aminotransferase, mitochondrial
3	Q9NP55	BPIFA1	BPI fold-containing family A member 1
3	Q8TDL5	BPIFB1	BPI fold-containing family B member 1
3	Q9BXJ0	C1QTNF5	Complement C1q tumor necrosis factor-related protein 5
3	P07357	C8A	Complement component C8 alpha chain
3	P07358	C8B	Complement component C8 beta chain
3	P27352	CBLIF	Cobalamin binding intrinsic factor
3	P31997	CEACAM8	Carcinoembryonic antigen-related cell adhesion molecule 8
3	A8K7I4	CLCA1	Calcium-activated chloride channel regulator 1
3	Q8NFW8	CMAS	N-acylneuraminate cytidylyltransferase
3	P53621	COPA	Coatomer subunit alpha
3	Q9UI42	CPA4	Carboxypeptidase A4
3	P15086	CPB1	Carboxypeptidase B
3	O75629	CREG1	Protein CREG1
3	Q01459	CTBS	Di-N-acetylchitobiase
3	Q6GPI1	CTRB2	Chymotrypsinogen B2
3	O60911	CTSV	Cathepsin L2
3	Q9H1C7	CYSTM1	Cysteine-rich and transmembrane domain-containing protein 1
3	Q92499	DDX1	ATP-dependent RNA helicase DDX1
3	Q9UGM3	DMBT1	Deleted in malignant brain tumors 1 protein
3	P24855	DNASE1	Deoxyribonuclease-1
3	O00115	DNASE2	Deoxyribonuclease-2-alpha
3	Q8NFT8	DNER	Delta and Notch-like epidermal growth factor-related receptor
3	P27487	DPP4	Dipeptidyl peptidase 4
3	Q02413	DSG1	Desmoglein-1
3	P51808	DYNLT3	Dynein light chain Tctex-type 3
3	P08246	ELANE	Neutrophil elastase
3	Q9BSJ8	ESYT1	Extended synaptotagmin-1
3	P51161	FABP6	Gastrotropin
3	Q12884	FAP	Prolyl endopeptidase FAP
3	Q9Y6R7	FCGBP	IgGFc-binding protein
3	P20930	FLG	Filaggrin
3	P17948	FLT1	Vascular endothelial growth factor receptor 1
3	Q14802	FXYD3	FXYD domain-containing ion transport regulator 3
3	Q92820	GGH	Gamma-glutamyl hydrolase
3	Q9UJ14	GGT7	Glutathione hydrolase 7
3	Q9H3K2	GHITM	Growth hormone-inducible transmembrane protein
3	Q9NU53	GINM1	Glycoprotein integral membrane protein 1
3	P06280	GLA	Alpha-galactosidase A
3	P15586	GNS	N-acetylglucosamine-6-sulfatase
3	P55259	GP2	Pancreatic secretory granule membrane major glycoprotein GP2
3	P28799	GRN	Progranulin
3	P00390	GSR	Glutathione reductase, mitochondrial
3	P08236	GUSB	Beta-glucuronidase
3	P01920	HLA-DQB1	HLA class II histocompatibility antigen, DQ beta 1 chain
3	P01903	HLA-DRA	HLA class II histocompatibility antigen, DR alpha chain
3	P01911	HLA-DRB1	HLA class II histocompatibility antigen, DRB1 beta chain
3	P79483	HLA-DRB3	HLA class II histocompatibility antigen, DR beta 3 chain
3	P13762	HLA-DRB4	HLA class II histocompatibility antigen, DR beta 4 chain
3	Q8TCT9	HM13	Minor histocompatibility antigen H13
3	P13284	IFI30	Gamma-interferon-inducible lysosomal thiol reductase
3	P17936	IGFBP3	Insulin-like growth factor-binding protein 3
3	A0A0C4DH33	IGHV1-24	Immunoglobulin heavy variable 1-24
3	P01743	IGHV1-46	Immunoglobulin heavy variable 1-46
3	P01742	IGHV1-69	Immunoglobulin heavy variable 1-69
3	P0DP01	IGHV1-8	Immunoglobulin heavy variable 1-8
3	A0A0B4J1V2	IGHV2-26	Immunoglobulin heavy variable 2-26
3	P01766	IGHV3-13	Immunoglobulin heavy variable 3-13
3	A0A0B4J1V0	IGHV3-15	Immunoglobulin heavy variable 3-15
3	A0A0C4DH35	IGHV3-35	Probable non-functional immunoglobulin heavy variable 3-35
3	P01780	IGHV3-7	Immunoglobulin heavy variable 3-7
3	P01782	IGHV3-9	Immunoglobulin heavy variable 3-9
3	A0A075B7B8	IGHV3OR16-12	Immunoglobulin heavy variable 3/OR16-12 (non-functional) (Fragment)
3	A0A0B4J2B5	IGHV3OR16-9	Immunoglobulin heavy variable 3/OR16-9 (non-functional) (Fragment)
3	P06331	IGHV4-34	Immunoglobulin heavy variable 4-34
3	P01834	IGKC	Immunoglobulin kappa constant
3	P01599	IGKV1-17	Immunoglobulin kappa variable 1-17
3	P01593	IGKV1-33	Immunoglobulin kappa variable 1D-33
3	P01597	IGKV1-39	Immunoglobulin kappa variable 1-39
3	A0A0C4DH67	IGKV1-8	Immunoglobulin kappa variable 1-8
3	A0A087WSZ0	IGKV1D-8	Immunoglobulin kappa variable 1D-8
3	A0A075B6P5	IGKV2-28	Immunoglobulin kappa variable 2-28
3	A0A087WSY6	IGKV3D-15	Immunoglobulin kappa variable 3D-15
3	P01703	IGLV1-40	Immunoglobulin lambda variable 1-40
3	P01709	IGLV2-8	Immunoglobulin lambda variable 2-8
3	A1L0T0	ILVBL	2-hydroxyacyl-CoA lyase 2
3	O95965	ITGBL1	Integrin beta-like protein 1
3	P33947	KDELR2	ER lumen protein-retaining receptor 2
3	P06870	KLK1	Kallikrein-1
3	Q9UBX7	KLK11	Kallikrein-11
3	P04264	KRT1	Keratin, type II cytoskeletal 1
3	P13645	KRT10	Keratin, type I cytoskeletal 10
3	P35908	KRT2	Keratin, type II cytoskeletal 2 epidermal
3	P13473	LAMP2	Lysosome-associated membrane glycoprotein 2
3	Q9UQV4	LAMP3	Lysosome-associated membrane glycoprotein 3
3	Q9BYZ2	LDHAL6B	L-lactate dehydrogenase A-like 6B
3	P98164	LRP2	Low-density lipoprotein receptor-related protein 2
3	P43243	MATR3	Matrin-3
3	Q9H8H3	METTL7A	Methyltransferase-like protein 7A
3	Q00013	MPP1	55 kDa erythrocyte membrane protein
3	P00156	MT-CYB	Cytochrome b
3	Q92542	NCSTN	Nicastrin
3	O15118	NPC1	NPC intracellular cholesterol transporter 1
3	P61916	NPC2	NPC intracellular cholesterol transporter 2
3	Q8NDH3	NPEPL1	Probable aminopeptidase NPEPL1
3	P06748	NPM1	Nucleophosmin
3	A0A3B3IT45	OR51C1P	Olfactory receptor
3	P19957	PI3	Elafin
3	P12273	PIP	Prolactin-inducible protein
3	Q8NHP8	PLBD2	Putative phospholipase B-like 2
3	Q96S99	PLEKHF1	Pleckstrin homology domain-containing family F member 1
3	P27169	PON1	Serum paraoxonase/arylesterase 1
3	Q15166	PON3	Serum paraoxonase/lactonase 3
3	P50897	PPT1	Palmitoyl-protein thioesterase 1
3	P42785	PRCP	Lysosomal Pro-X carboxypeptidase
3	P13727	PRG2	Bone marrow proteoglycan
3	P07478	PRSS2	Trypsin-2
3	P35030	PRSS3	Trypsin-3
3	P24158	PRTN3	Myeloblastin
3	Q03393	PTS	6-pyruvoyl tetrahydrobiopterin synthase
3	Q9H082	RAB33B	Ras-related protein Rab-33B
3	Q9HD89	RETN	Resistin
3	O43567	RNF13	E3 ubiquitin-protein ligase RNF13
3	P42766	RPL35	60S ribosomal protein L35
3	P63220	RPS21	40S ribosomal protein S21
3	P05109	S100A8	Protein S100-A8
3	P25815	S100P	Protein S100-P
3	O95171	SCEL	Sciellin
3	Q96PL1	SCGB3A2	Secretoglobin family 3A member 2
3	P08185	SERPINA6	Corticosteroid-binding globulin
3	P30740	SERPINB1	Leukocyte elastase inhibitor
3	P48595	SERPINB10	Serpin B10
3	P01008	SERPINC1	Antithrombin-III
3	P05121	SERPINE1	Plasminogen activator inhibitor 1
3	Q8IWL1	SFTPA1	Pulmonary surfactant-associated protein A2
3	P07988	SFTPB	Pulmonary surfactant-associated protein B
3	Q8NBJ9	SIDT2	SID1 transmembrane family member 2
3	O95436	SLC34A2	Sodium-dependent phosphate transport protein 2B
3	O43291	SPINT2	Kunitz-type protease inhibitor 2
3	P08842	STS	Steryl-sulfatase
3	O00204	SULT2B1	Sulfotransferase 2B1
3	P20061	TCN1	Transcobalamin-1
3	P22735	TGM1	Protein-glutamine gamma-glutamyltransferase K
3	Q9NUM4	TMEM106B	Transmembrane protein 106B
3	O60235	TMPRSS11D	Transmembrane protease serine 11D
3	O43508	TNFSF12	Tumor necrosis factor ligand superfamily member 12
3	O14773	TPP1	Tripeptidyl-peptidase 1
3	P02766	TTR	Transthyretin
3	O95497	VNN1	Pantetheinase
3	Q14508	WFDC2	WAP four-disulfide core domain protein 2
3	O43149	ZZEF1	Zinc finger ZZ-type and EF-hand domain-containing protein 1
4	P04217	A1BG	Alpha-1B-glycoprotein
4	P01023	A2M	Alpha-2-macroglobulin
4	O95342	ABCB11	Bile salt export pump
4	P21439	ABCB4	Phosphatidylcholine translocator ABCB4
4	Q92887	ABCC2	ATP-binding cassette sub-family C member 2
4	O95255	ABCC6	ATP-binding cassette sub-family C member 6
4	Q7Z7G0	ABI3BP	Target of Nesh-SH3
4	P42765	ACAA2	3-ketoacyl-CoA thiolase, mitochondrial
4	P11310	ACADM	Medium-chain specific acyl-CoA dehydrogenase, mitochondrial
4	P16219	ACADS	Short-chain specific acyl-CoA dehydrogenase, mitochondrial
4	P49748	ACADVL	Very long-chain specific acyl-CoA dehydrogenase, mitochondrial
4	Q99798	ACO2	Aconitate hydratase, mitochondrial
4	P11117	ACP2	Lysosomal acid phosphatase
4	O95573	ACSL3	Fatty acid CoA ligase Acsl3
4	O60488	ACSL4	Long-chain-fatty-acid--CoA ligase 4
4	Q9ULC5	ACSL5	Long-chain-fatty-acid--CoA ligase 5
4	P12814	ACTN1	Alpha-actinin-1
4	Q9NZK5	ADA2	Adenosine deaminase 2
4	O14672	ADAM10	Disintegrin and metalloproteinase domain-containing protein 10
4	P48960	ADGRE5	Adhesion G protein-coupled receptor E5
4	Q86SQ4	ADGRG6	Adhesion G-protein coupled receptor G6
4	P30566	ADSL	Adenylosuccinate lyase
4	P43652	AFM	Afamin
4	P02771	AFP	Alpha-fetoprotein
4	P35573	AGL	Glycogen debranching enzyme
4	Q8TD06	AGR3	Anterior gradient protein 3
4	O00468	AGRN	Agrin
4	P01019	AGT	Angiotensinogen
4	O95433	AHSA1	Activator of 90 kDa heat shock protein ATPase homolog 1
4	P02765	AHSG	Alpha-2-HS-glycoprotein
4	O95831	AIFM1	Apoptosis-inducing factor 1, mitochondrial
4	P15121	AKR1B1	Aldo-keto reductase family 1 member B1
4	P02768	ALB	Albumin
4	Q13740	ALCAM	CD166 antigen
4	P30837	ALDH1B1	Aldehyde dehydrogenase X, mitochondrial
4	P05091	ALDH2	Aldehyde dehydrogenase, mitochondrial
4	P05186	ALPL	Alkaline phosphatase, tissue-nonspecific isozyme
4	P02760	AMBP	Protein AMBP
4	P04746	AMY2A	Pancreatic alpha-amylase
4	O15123	ANGPT2	Angiopoietin-2
4	Q9UKU9	ANGPTL2	Angiopoietin-related protein 2
4	Q9H6X2	ANTXR1	Anthrax toxin receptor 1
4	P12429	ANXA3	Annexin A3
4	P08758	ANXA5	Annexin A5
4	Q16853	AOC3	Membrane primary amine oxidase
4	O43747	AP1G1	AP-1 complex subunit gamma-1
4	O75843	AP1G2	AP-1 complex subunit gamma-like 2
4	O14617	AP3D1	AP-3 complex subunit delta-1
4	Q9HDC9	APMAP	Adipocyte plasma membrane-associated protein
4	P06727	APOA4	Apolipoprotein A-IV
4	P04114	APOB	Apolipoprotein B-100
4	P02654	APOC1	Apolipoprotein C-I
4	P02649	APOE	Apolipoprotein E
4	P02749	APOH	Beta-2-glycoprotein 1
4	P15848	ARSB	Arylsulfatase B
4	Q13510	ASAH1	Acid ceramidase
4	P54709	ATP1B3	Sodium/potassium-transporting ATPase subunit beta-3
4	P25705	ATP5F1A	ATP synthase subunit alpha, mitochondrial
4	P06576	ATP5F1B	ATP synthase subunit beta, mitochondrial
4	P48047	ATP5PO	ATP synthase subunit O, mitochondrial
4	Q15904	ATP6AP1	V-type proton ATPase subunit S1
4	P30530	AXL	Tyrosine-protein kinase receptor UFO
4	P25311	AZGP1	Zinc-alpha-2-glycoprotein
4	Q9Y2A9	B3GNT3	N-acetyllactosaminide beta-1,3-N-acetylglucosaminyltransferase 3
4	P15291	B4GALT1	Beta-1,4-galactosyltransferase 1
4	Q07812	BAX	Apoptosis regulator BAX
4	P35613	BSG	Basigin
4	Q10588	BST1	ADP-ribosyl cyclase/cyclic ADP-ribose hydrolase 2
4	P43251	BTD	Biotinidase
4	Q9H0W9	C11orf54	Ester hydrolase C11orf54
4	P02745	C1QA	Complement C1q subcomponent subunit A
4	P02746	C1QB	Complement C1q subcomponent subunit B
4	P02747	C1QC	Complement C1q subcomponent subunit C
4	P00736	C1R	Complement C1r subcomponent
4	P09871	C1S	Complement C1s subcomponent
4	P06681	C2	Complement C2
4	P01024	C3	Complement C3
4	P0C0L4	C4A	Complement C4-A
4	P0C0L5	C4B_2	Complement C4-B
4	P01031	C5	Complement C5
4	P13671	C6	Complement component C6
4	P07360	C8G	Complement component C8 gamma chain
4	P00915	CA1	Carbonic anhydrase 1
4	Q9ULX7	CA14	Carbonic anhydrase 14
4	Q9NY47	CACNA2D2	Voltage-dependent calcium channel subunit alpha-2/delta-2
4	P27797	CALR	Calreticulin
4	Q13555	CAMK2G	Calcium/calmodulin-dependent protein kinase type II subunit gamma
4	P27824	CANX	Calnexin
4	P40121	CAPG	Macrophage-capping protein
4	P04632	CAPNS1	Calpain small subunit 1
4	Q86X55	CARM1	Histone-arginine methyltransferase CARM1
4	O14936	CASK	Peripheral plasma membrane protein CASK
4	P04040	CAT	Catalase
4	P29279	CCN2	CCN family member 2
4	P48745	CCN3	CCN family member 3
4	O00421	CCRL2	C-C chemokine receptor-like 2
4	Q99832	CCT7	T-complex protein 1 subunit eta
4	Q6YHK3	CD109	CD109 antigen
4	P08571	CD14	Monocyte differentiation antigen CD14
4	Q86VB7	CD163	Scavenger receptor cysteine-rich type 1 protein M130
4	Q9HCU0	CD248	Endosialin
4	P16671	CD36	Platelet glycoprotein 4
4	P15529	CD46	Membrane cofactor protein
4	P55287	CDH11	Cadherin-11
4	P55290	CDH13	Cadherin-13
4	P55291	CDH15	Cadherin-15
4	Q12864	CDH17	Cadherin-17
4	P19022	CDH2	Cadherin-2
4	P19835	CEL	Bile salt-activated lipase
4	Q9UHN6	CEMIP2	Cell surface hyaluronidase
4	Q9Y5P4	CERT1	Ceramide transfer protein
4	O00748	CES2	Cocaine esterase
4	P00751	CFB	Complement factor B
4	P00746	CFD	Complement factor D
4	P08603	CFH	Complement factor H
4	Q03591	CFHR1	Complement factor H-related protein 1
4	Q9BXR6	CFHR5	Complement factor H-related protein 5
4	P05156	CFI	Complement factor I
4	Q6NT52	CGB2	Choriogonadotropin subunit beta variant 2
4	P36222	CHI3L1	Chitinase-3-like protein 1
4	Q13231	CHIT1	Chitotriosidase-1
4	P56746	CLDN15	Claudin-15
4	P56747	CLDN6	Claudin-6
4	Q9H6B4	CLMP	CXADR-like membrane protein
4	P10909	CLU	Clusterin
4	Q99715	COL12A1	Collagen alpha-1(XII) chain
4	Q05707	COL14A1	Collagen alpha-1(XIV) chain
4	P39059	COL15A1	Collagen alpha-1(XV) chain
4	P02452	COL1A1	Collagen alpha-1(I) chain
4	P08123	COL1A2	Collagen alpha-2(I) chain
4	P02461	COL3A1	Collagen alpha-1(III) chain
4	P08572	COL4A2	Collagen alpha-2(IV) chain
4	P20908	COL5A1	Collagen alpha-1(V) chain
4	P12109	COL6A1	Collagen alpha-1(VI) chain
4	P12110	COL6A2	Collagen alpha-2(VI) chain
4	P12111	COL6A3	Collagen alpha-3(VI) chain
4	Q5KU26	COLEC12	Collectin-12
4	P49747	COMP	Cartilage oligomeric matrix protein
4	P53618	COPB1	Coatomer subunit beta
4	P35606	COPB2	Coatomer subunit beta'
4	Q9Y678	COPG1	Coatomer subunit gamma-1
4	Q14019	COTL1	Coactosin-like protein
4	P16870	CPE	Carboxypeptidase E
4	P14384	CPM	Carboxypeptidase M
4	P15169	CPN1	Carboxypeptidase N catalytic chain
4	P36551	CPOX	Oxygen-dependent coproporphyrinogen-III oxidase, mitochondrial
4	Q9BRF8	CPPED1	Serine/threonine-protein phosphatase CPPED1
4	P31327	CPS1	Carbamoyl-phosphate synthase [ammonia], mitochondrial
4	Q08257	CRYZ	Quinone oxidoreductase
4	O75390	CS	Citrate synthase, mitochondrial
4	P09603	CSF1	Macrophage colony-stimulating factor 1
4	P0DML2	CSH1	Chorionic somatomammotropin hormone 1
4	Q6UVK1	CSPG4	Chondroitin sulfate proteoglycan 4
4	P01034	CST3	Cystatin-C
4	Q15828	CST6	Cystatin-M
4	Q96CG8	CTHRC1	Collagen triple helix repeat-containing protein 1
4	P17812	CTPS1	CTP synthase 1
4	P10619	CTSA	Lysosomal protective protein
4	O60494	CUBN	Cubilin
4	Q13619	CUL4A	Cullin-4A
4	Q8TAV3	CYP2W1	Cytochrome P450 2W1
4	P07585	DCN	Decorin
4	Q16531	DDB1	DNA damage-binding protein 1
4	P39656	DDOST	Dolichyl-diphosphooligosaccharide--protein glycosyltransferase 48 kDa subunit
4	Q9NUU7	DDX19A	ATP-dependent RNA helicase DDX19A
4	Q13838	DDX39B	Spliceosome RNA helicase DDX39B
4	Q9Y394	DHRS7	Dehydrogenase/reductase SDR family member 7
4	Q08211	DHX9	ATP-dependent RNA helicase A
4	P09622	DLD	Dihydrolipoyl dehydrogenase, mitochondrial
4	P80370	DLK1	Protein delta homolog 1
4	Q9UHL4	DPP7	Dipeptidyl peptidase 2
4	Q07507	DPT	Dermatopontin
4	Q14574	DSC3	Desmocollin-3
4	Q14126	DSG2	Desmoglein-2
4	Q8TEA8	DTD1	D-aminoacyl-tRNA deacylase 1
4	Q13011	ECH1	Delta(3,5)-Delta(2,4)-dienoyl-CoA isomerase, mitochondrial
4	P30084	ECHS1	Enoyl-CoA hydratase, mitochondrial
4	P42126	ECI1	Enoyl-CoA delta isomerase 1, mitochondrial
4	Q16610	ECM1	Extracellular matrix protein 1
4	P26641	EEF1G	Elongation factor 1-gamma
4	Q12805	EFEMP1	EGF-containing fibulin-like extracellular matrix protein 1
4	O95967	EFEMP2	EGF-containing fibulin-like extracellular matrix protein 2
4	P01133	EGF	Pro-epidermal growth factor
4	P00533	EGFR	Epidermal growth factor receptor
4	O15371	EIF3D	Eukaryotic translation initiation factor 3 subunit D
4	O75821	EIF3G	Eukaryotic translation initiation factor 3 subunit G
4	Q9Y262	EIF3L	Eukaryotic translation initiation factor 3 subunit L
4	Q7L2H7	EIF3M	Eukaryotic translation initiation factor 3 subunit M
4	Q9BXX0	EMILIN2	EMILIN-2
4	P22413	ENPP1	Ectonucleotide pyrophosphatase/phosphodiesterase family member 1
4	Q5MY95	ENTPD8	Ectonucleoside triphosphate diphosphohydrolase 8
4	Q9NZ08	ERAP1	Endoplasmic reticulum aminopeptidase 1
4	P30040	ERP29	Endoplasmic reticulum resident protein 29
4	Q9BS26	ERP44	Endoplasmic reticulum resident protein 44
4	P62495	ETF1	Eukaryotic peptide chain release factor subunit 1
4	P00742	F10	Coagulation factor X
4	Q9Y624	F11R	Junctional adhesion molecule A
4	P00748	F12	Coagulation factor XII
4	P00734	F2	Prothrombin
4	P13726	F3	Tissue factor
4	P16930	FAH	Fumarylacetoacetase
4	Q6P587	FAHD1	Acylpyruvase FAHD1, mitochondrial
4	Q8WW52	FAM151A	Protein FAM151A
4	Q92520	FAM3C	Protein FAM3C
4	Q96BQ1	FAM3D	Protein FAM3D
4	Q9NSD9	FARSB	Phenylalanine--tRNA ligase beta subunit
4	Q6V0I7	FAT4	Protocadherin Fat 4
4	P23142	FBLN1	Fibulin-1
4	P98095	FBLN2	Fibulin-2
4	Q9UBX5	FBLN5	Fibulin-5
4	P35555	FBN1	Fibrillin-1
4	Q9NRD1	FBXO6	F-box only protein 6
4	P08637	FCGR3A	Low affinity immunoglobulin gamma Fc region receptor III-A
4	O75636	FCN3	Ficolin-3
4	Q9UGM5	FETUB	Fetuin-B
4	P02675	FGB	Fibrinogen beta chain
4	Q02790	FKBP4	Peptidyl-prolyl cis-trans isomerase FKBP4
4	P21333	FLNA	Filamin-A
4	Q14315	FLNC	Filamin-C
4	Q06828	FMOD	Fibromodulin
4	P02751	FN1	Fibronectin
4	Q16658	FSCN1	Fascin
4	Q12841	FSTL1	Follistatin-related protein 1
4	Q9BTY2	FUCA2	Plasma alpha-L-fucosidase
4	Q9UP38	FZD1	Frizzled-1
4	O75084	FZD2	Frizzled-7
4	Q10472	GALNT1	Polypeptide N-acetylgalactosaminyltransferase 1
4	Q10471	GALNT2	Polypeptide N-acetylgalactosaminyltransferase 2
4	Q14435	GALNT3	Polypeptide N-acetylgalactosaminyltransferase 3
4	Q8N4A0	GALNT4	Polypeptide N-acetylgalactosaminyltransferase 4
4	Q86SF2	GALNT7	N-acetylgalactosaminyltransferase 7
4	Q14697	GANAB	Neutral alpha-glucosidase AB
4	Q14393	GAS6	Growth arrest-specific protein 6
4	P02774	GC	Vitamin D-binding protein
4	Q02742	GCNT1	Beta-1,3-galactosyl-O-glycosyl-glycoprotein beta-1,6-N-acetylglucosaminyltransferase
4	P23434	GCSH	Glycine cleavage system H protein, mitochondrial
4	Q9Y2T3	GDA	Guanine deaminase
4	P19440	GGT1	Glutathione hydrolase 1 proenzyme
4	P16278	GLB1	Beta-galactosidase
4	Q92896	GLG1	Golgi apparatus protein 1
4	Q04760	GLO1	Lactoylglutathione lyase
4	P00367	GLUD1	Glutamate dehydrogenase 1, mitochondrial
4	Q8NBJ4	GOLM1	Golgi membrane protein 1
4	P17174	GOT1	Aspartate aminotransferase, cytoplasmic
4	P00505	GOT2	Aspartate aminotransferase, mitochondrial
4	Q9NQX3	GPHN	Gephyrin
4	P22352	GPX3	Glutathione peroxidase 3
4	Q9Y2Q3	GSTK1	Glutathione S-transferase kappa 1
4	P28161	GSTM2	Glutathione S-transferase Mu 2
4	P78417	GSTO1	Glutathione S-transferase omega-1
4	Q16774	GUK1	Guanylate kinase
4	P07305	H1-0	Histone H1.0
4	P16401	H1-5	Histone H1.5
4	P06899	H2BC11	Histone H2B type 1-J
4	P62805	H4-16	Histone H4
4	Q14520	HABP2	Hyaluronan-binding protein 2
4	Q16836	HADH	Hydroxyacyl-coenzyme A dehydrogenase, mitochondrial
4	P69905	HBA2	Hemoglobin subunit alpha
4	P68871	HBB	Hemoglobin subunit beta
4	P02042	HBD	Hemoglobin subunit delta
4	P69891	HBG1	Hemoglobin subunit gamma-1
4	P69892	HBG2	Hemoglobin subunit gamma-2
4	P51858	HDGF	Hepatoma-derived growth factor
4	Q9BQS7	HEPH	Hephaestin
4	Q9UM44	HHLA2	HERV-H LTR-associating protein 2
4	Q6NVY1	HIBCH	3-hydroxyisobutyryl-CoA hydrolase, mitochondrial
4	P01889	HLA-B	HLA class I histocompatibility antigen, B alpha chain
4	P09429	HMGB1	High mobility group protein B1
4	P09651	HNRNPA1	Heterogeneous nuclear ribonucleoprotein A1
4	Q14103	HNRNPD	Heterogeneous nuclear ribonucleoprotein D0
4	P61978	HNRNPK	Heterogeneous nuclear ribonucleoprotein K
4	O43390	HNRNPR	Heterogeneous nuclear ribonucleoprotein R
4	Q00839	HNRNPU	Heterogeneous nuclear ribonucleoprotein U
4	Q1KMD3	HNRNPUL2	Heterogeneous nuclear ribonucleoprotein U-like protein 2
4	P00738	HP	Haptoglobin
4	Q5SSJ5	HP1BP3	Heterochromatin protein 1-binding protein 3
4	P05981	HPN	Serine protease hepsin
4	P02790	HPX	Hemopexin
4	P04196	HRG	Histidine-rich glycoprotein
4	P51659	HSD17B4	Peroxisomal multifunctional enzyme type 2
4	P14625	HSP90B1	Endoplasmin
4	P11021	HSPA5	Endoplasmic reticulum chaperone BiP
4	Q9Y547	HSPB11	Intraflagellar transport protein 25 homolog
4	Q9NZL4	HSPBP1	Hsp70-binding protein 1
4	P10809	HSPD1	60 kDa heat shock protein, mitochondrial
4	P98160	HSPG2	Basement membrane-specific heparan sulfate proteoglycan core protein
4	P14735	IDE	Insulin-degrading enzyme
4	P48735	IDH2	Isocitrate dehydrogenase [NADP], mitochondrial
4	Q13907	IDI1	Isopentenyl-diphosphate Delta-isomerase 1
4	P35475	IDUA	Alpha-L-iduronidase
4	P17181	IFNAR1	Interferon alpha/beta receptor 1
4	P01344	IGF2	Insulin-like growth factor II
4	P35858	IGFALS	Insulin-like growth factor-binding protein complex acid labile subunit
4	Q16270	IGFBP7	Insulin-like growth factor-binding protein 7
4	P01876	IGHA1	Immunoglobulin heavy constant alpha 1
4	P01877	IGHA2	Immunoglobulin heavy constant alpha 2
4	P01857	IGHG1	Immunoglobulin heavy constant gamma 1
4	P01859	IGHG2	Immunoglobulin heavy constant gamma 2
4	P01860	IGHG3	Immunoglobulin heavy constant gamma 3
4	P01861	IGHG4	Immunoglobulin heavy constant gamma 4
4	P01871	IGHM	Immunoglobulin heavy constant mu
4	P01602	IGKV1-5	Immunoglobulin kappa variable 1-5
4	A0M8Q6	IGLC7	Immunoglobulin lambda constant 7
4	A0A0B4J1U3	IGLV1-36	Immunoglobulin lambda variable 1-36
4	Q8N6C5	IGSF1	Immunoglobulin superfamily member 1
4	P27930	IL1R2	Interleukin-1 receptor type 2
4	Q9NPH3	IL1RAP	Interleukin-1 receptor accessory protein
4	Q9UBH0	IL36RN	Interleukin-36 receptor antagonist protein
4	P40189	IL6ST	Interleukin-6 receptor subunit beta
4	Q12905	ILF2	Interleukin enhancer-binding factor 2
4	P12268	IMPDH2	Inosine-5'-monophosphate dehydrogenase 2
4	P06213	INSR	Insulin receptor
4	Q8TB96	ITFG1	T-cell immunomodulatory protein
4	P56199	ITGA1	Integrin alpha-1
4	P17301	ITGA2	Integrin alpha-2
4	P26006	ITGA3	Integrin alpha-3
4	P23229	ITGA6	Integrin alpha-6
4	P06756	ITGAV	Integrin alpha-V
4	P05556	ITGB1	Integrin beta-1
4	P05107	ITGB2	Integrin beta-2
4	P18084	ITGB5	Integrin beta-5
4	P18564	ITGB6	Integrin beta-6
4	P19827	ITIH1	Inter-alpha-trypsin inhibitor heavy chain H1
4	P19823	ITIH2	Inter-alpha-trypsin inhibitor heavy chain H2
4	Q06033	ITIH3	Inter-alpha-trypsin inhibitor heavy chain H3
4	Q14624	ITIH4	Inter-alpha-trypsin inhibitor heavy chain H4
4	Q9Y287	ITM2B	Integral membrane protein 2B
4	P01591	JCHAIN	Immunoglobulin J chain
4	Q13303	KCNAB2	Voltage-gated potassium channel subunit beta-2
4	Q9HCM3	KIAA1549	UPF0606 protein KIAA1549
4	Q96Q89	KIF20B	Kinesin-like protein KIF20B
4	Q02241	KIF23	Kinesin-like protein KIF23
4	P03952	KLKB1	Plasma kallikrein
4	P01042	KNG1	Kininogen-1
4	P13646	KRT13	Keratin, type I cytoskeletal 13
4	P02533	KRT14	Keratin, type I cytoskeletal 14
4	Q04695	KRT17	Keratin, type I cytoskeletal 17
4	P05783	KRT18	Keratin, type I cytoskeletal 18
4	P08727	KRT19	Keratin, type I cytoskeletal 19
4	P19013	KRT4	Keratin, type II cytoskeletal 4
4	P13647	KRT5	Keratin, type II cytoskeletal 5
4	P02538	KRT6A	Keratin, type II cytoskeletal 6A
4	P04259	KRT6B	Keratin, type II cytoskeletal 6B
4	Q3SY84	KRT71	Keratin, type II cytoskeletal 71
4	Q8N1N4	KRT78	Keratin, type II cytoskeletal 78
4	P05787	KRT8	Keratin, type II cytoskeletal 8
4	P24043	LAMA2	Laminin subunit alpha-2
4	Q16787	LAMA3	Laminin subunit alpha-3
4	O15230	LAMA5	Laminin subunit alpha-5
4	P07942	LAMB1	Laminin subunit beta-1
4	Q13751	LAMB3	Laminin subunit beta-3
4	P11047	LAMC1	Laminin subunit gamma-1
4	Q13753	LAMC2	Laminin subunit gamma-2
4	Q0VGL1	LAMTOR4	Ragulator complex protein LAMTOR4
4	P18428	LBP	Lipopolysaccharide-binding protein
4	Q6UWW0	LCN15	Lipocalin-15
4	P80188	LCN2	Neutrophil gelatinase-associated lipocalin
4	P13796	LCP1	Plastin-2
4	P09848	LCT	Lactase-phlorizin hydrolase
4	P07195	LDHB	L-lactate dehydrogenase B chain
4	Q08380	LGALS3BP	Galectin-3-binding protein
4	Q99538	LGMN	Legumain
4	P38571	LIPA	Lysosomal acid lipase/cholesteryl ester hydrolase
4	P07098	LIPF	Gastric triacylglycerol lipase
4	Q12907	LMAN2	Vesicular integral-membrane protein VIP36
4	P02545	LMNA	Prelamin-A/C
4	Q03252	LMNB2	Lamin-B2
4	P02750	LRG1	Leucine-rich alpha-2-glycoprotein
4	Q07954	LRP1	Prolow-density lipoprotein receptor-related protein 1
4	Q9H756	LRRC19	Leucine-rich repeat-containing protein 19
4	Q9Y333	LSM2	U6 snRNA-associated Sm-like protein LSm2
4	O95777	LSM8	U6 snRNA-associated Sm-like protein LSm8
4	P51884	LUM	Lumican
4	Q9BS40	LXN	Latexin
4	O95867	LY6G6C	Lymphocyte antigen 6 complex locus protein G6c
4	O60449	LY75	Lymphocyte antigen 75
4	P61626	LYZ	Lysozyme C
4	O75367	MACROH2A1	Core histone macro-H2A.1
4	Q6UXC1	MAMDC4	Apical endosomal glycoprotein
4	P33908	MAN1A1	Mannosyl-oligosaccharide 1,2-alpha-mannosidase IA
4	Q16706	MAN2A1	Alpha-mannosidase 2
4	P48740	MASP1	Mannan-binding lectin serine protease 1
4	Q9NZL9	MAT2B	Methionine adenosyltransferase 2 subunit beta
4	O00339	MATN2	Matrilin-2
4	O15232	MATN3	Matrilin-3
4	P11226	MBL2	Mannose-binding protein C
4	Q9H1U4	MEGF9	Multiple epidermal growth factor-like domains protein 9
4	P08582	MELTF	Melanotransferrin
4	P55083	MFAP4	Microfibril-associated glycoprotein 4
4	Q08431	MFGE8	Lactadherin
4	Q2M2H8	MGAM2	Probable maltase-glucoamylase 2
4	Q14165	MLEC	Malectin
4	P03956	MMP1	Interstitial collagenase
4	P08253	MMP2	72 kDa type IV collagenase
4	P09237	MMP7	Matrilysin
4	Q9HCE1	MOV10	Helicase MOV-10
4	P22897	MRC1	Macrophage mannose receptor 1
4	Q9BV20	MRI1	Methylthioribose-1-phosphate isomerase
4	Q13421	MSLN	Mesothelin
4	P26927	MST1	Hepatocyte growth factor-like protein
4	Q13126	MTAP	S-methyl-5'-thioadenosine phosphorylase
4	P55157	MTTP	Microsomal triglyceride transfer protein large subunit
4	Q8WXI7	MUC16	Mucin-16
4	P98088	MUC5AC	Mucin-5AC
4	Q9BRK3	MXRA8	Matrix remodeling-associated protein 8
4	Q969H8	MYDGF	Myeloid-derived growth factor
4	P35580	MYH10	Myosin-10
4	Q92614	MYO18A	Unconventional myosin-XVIIIa
4	Q02083	NAAA	N-acylethanolamine-hydrolyzing acid amidase
4	E9PAV3	NACA	Nascent polypeptide-associated complex subunit alpha, muscle-specific form
4	Q9UK23	NAGPA	N-acetylglucosamine-1-phosphodiester alpha-N-acetylglucosaminidase
4	Q8NCW5	NAXE	NAD(P)H-hydrate epimerase
4	Q92692	NECTIN2	Nectin-2
4	Q99519	NEU1	Sialidase-1
4	P14543	NID1	Nidogen-1
4	Q14112	NID2	Nidogen-2
4	Q9GZT8	NIF3L1	NIF3-like protein 1
4	P69849	NOMO1	Nodal modulator 3
4	Q6P988	NOTUM	Palmitoleoyl-protein carboxylesterase NOTUM
4	Q9UHC9	NPC1L1	NPC1-like intracellular cholesterol transporter 1
4	Q9BXD5	NPL	N-acetylneuraminate lyase
4	Q9Y639	NPTN	Neuroplastin
4	P47972	NPTX2	Neuronal pentraxin-2
4	P16083	NQO2	Ribosyldihydronicotinamide dehydrogenase [quinone]
4	Q9UHY1	NRBP1	Nuclear receptor-binding protein
4	P49902	NT5C2	Cytosolic purine 5'-nucleotidase
4	P21589	NT5E	5'-nucleotidase
4	Q02818	NUCB1	Nucleobindin-1
4	Q8IVD9	NUDCD3	NudC domain-containing protein 3
4	Q96DE0	NUDT16	U8 snoRNA-decapping enzyme
4	Q9UKK9	NUDT5	ADP-sugar pyrophosphatase
4	Q86UD1	OAF	Out at first protein homolog
4	P04181	OAT	Ornithine aminotransferase, mitochondrial
4	P20774	OGN	Mimecan
4	Q99784	OLFM1	Noelin
4	Q6UX06	OLFM4	Olfactomedin-4
4	P02763	ORM1	Alpha-1-acid glycoprotein 1
4	P19652	ORM2	Alpha-1-acid glycoprotein 2
4	P00480	OTC	Ornithine transcarbamylase, mitochondrial
4	Q96FW1	OTUB1	Ubiquitin thioesterase OTUB1
4	P07237	P4HB	Protein disulfide-isomerase
4	Q9UQ80	PA2G4	Proliferation-associated protein 2G4
4	P09466	PAEP	Glycodelin
4	P22234	PAICS	Multifunctional protein ADE2
4	Q15113	PCOLCE	Procollagen C-endopeptidase enhancer 1
4	P30101	PDIA3	Protein disulfide-isomerase A3
4	P13667	PDIA4	Protein disulfide-isomerase A4
4	Q15084	PDIA6	Protein disulfide-isomerase A6
4	P12955	PEPD	Xaa-Pro dipeptidase
4	Q96PD5	PGLYRP2	N-acetylmuramoyl-L-alanine amidase
4	O00264	PGRMC1	Membrane-associated progesterone receptor component 1
4	Q6UXB8	PI16	Peptidase inhibitor 16
4	Q9BTU6	PI4K2A	Phosphatidylinositol 4-kinase type 2-alpha
4	Q9GZP4	PITHD1	PITH domain-containing protein 1
4	Q8IV08	PLD3	5'-3' exonuclease PLD3
4	Q15149	PLEC	Plectin
4	P00747	PLG	Plasminogen
4	P55058	PLTP	Phospholipid transfer protein
4	Q15165	PON2	Serum paraoxonase/arylesterase 2
4	Q15063	POSTN	Periostin
4	P23284	PPIB	Peptidyl-prolyl cis-trans isomerase B
4	P63098	PPP3R1	Calcineurin subunit B type 1
4	Q13162	PRDX4	Peroxiredoxin-4
4	P78527	PRKDC	DNA-dependent protein kinase catalytic subunit
4	P01236	PRL	Prolactin
4	Q99873	PRMT1	Protein arginine N-methyltransferase 1
4	Q9UNN8	PROCR	Endothelial protein C receptor
4	O43490	PROM1	Prominin-1
4	P07225	PROS1	Vitamin K-dependent protein S
4	P22891	PROZ	Vitamin K-dependent protein Z
4	Q9UMS4	PRPF19	Pre-mRNA-processing factor 19
4	Q96M27	PRRC1	Protein PRRC1
4	P07477	PRSS1	Trypsin-1
4	Q16651	PRSS8	Prostasin
4	P07602	PSAP	Prosaposin
4	Q9Y617	PSAT1	Phosphoserine aminotransferase
4	P11465	PSG2	Pregnancy-specific beta-1-glycoprotein 2
4	Q16557	PSG3	Pregnancy-specific beta-1-glycoprotein 3
4	Q00888	PSG4	Pregnancy-specific beta-1-glycoprotein 4
4	Q00887	PSG9	Pregnancy-specific beta-1-glycoprotein 9
4	P25786	PSMA1	Proteasome subunit alpha type-1
4	P25787	PSMA2	Proteasome subunit alpha type-2
4	P25788	PSMA3	Proteasome subunit alpha type-3
4	P25789	PSMA4	Proteasome subunit alpha type-4
4	P28066	PSMA5	Proteasome subunit alpha type-5
4	P60900	PSMA6	Proteasome subunit alpha type-6
4	O14818	PSMA7	Proteasome subunit alpha type-7
4	P20618	PSMB1	Proteasome subunit beta type-1
4	P40306	PSMB10	Proteasome subunit beta type-10
4	P49721	PSMB2	Proteasome subunit beta type-2
4	P49720	PSMB3	Proteasome subunit beta type-3
4	P28070	PSMB4	Proteasome subunit beta type-4
4	P28074	PSMB5	Proteasome subunit beta type-5
4	P28072	PSMB6	Proteasome subunit beta type-6
4	Q99436	PSMB7	Proteasome subunit beta type-7
4	P28062	PSMB8	Proteasome subunit beta type-8
4	P43686	PSMC4	26S proteasome regulatory subunit 6B
4	Q99460	PSMD1	26S proteasome non-ATPase regulatory subunit 1
4	O00231	PSMD11	26S proteasome non-ATPase regulatory subunit 11
4	O00232	PSMD12	26S proteasome non-ATPase regulatory subunit 12
4	Q9UNM6	PSMD13	26S proteasome non-ATPase regulatory subunit 13
4	O43242	PSMD3	26S proteasome non-ATPase regulatory subunit 3
4	P41222	PTGDS	Prostaglandin-H2 D-isomerase
4	Q13308	PTK7	Inactive tyrosine-protein kinase 7
4	P18433	PTPRA	Receptor-type tyrosine-protein phosphatase alpha
4	P08575	PTPRC	Receptor-type tyrosine-protein phosphatase C
4	P10586	PTPRF	Receptor-type tyrosine-protein phosphatase F
4	Q15262	PTPRK	Receptor-type tyrosine-protein phosphatase kappa
4	P06737	PYGL	Glycogen phosphorylase, liver form
4	Q15274	QPRT	Nicotinate-nucleotide pyrophosphorylase [carboxylating]
4	O00391	QSOX1	Sulfhydryl oxidase 1
4	P49788	RARRES1	Retinoic acid receptor responder protein 1
4	O75884	RBBP9	Serine hydrolase RBBP9
4	Q9Y5S9	RBM8A	RNA-binding protein 8A
4	P09455	RBP1	Retinol-binding protein 1
4	P02753	RBP4	Retinol-binding protein 4
4	P05451	REG1A	Lithostathine-1-alpha
4	Q9BYZ8	REG4	Regenerating islet-derived protein 4
4	P00797	REN	Renin
4	Q9Y3B8	REXO2	Oligoribonuclease, mitochondrial
4	Q15493	RGN	Regucalcin
4	P52758	RIDA	2-iminobutanoate/2-iminopropanoate deaminase
4	P34096	RNASE4	Ribonuclease 4
4	Q8TEB7	RNF128	E3 ubiquitin-protein ligase RNF128
4	P10155	RO60	60 kDa SS-A/Ro ribonucleoprotein
4	P27694	RPA1	Replication protein A 70 kDa DNA-binding subunit
4	P49247	RPIA	Ribose-5-phosphate isomerase
4	P61313	RPL15	60S ribosomal protein L15
4	P61353	RPL27	60S ribosomal protein L27
4	P46776	RPL27A	60S ribosomal protein L27a
4	P18077	RPL35A	60S ribosomal protein L35a
4	P46783	RPS10	40S ribosomal protein S10
4	P25398	RPS12	40S ribosomal protein S12
4	P62277	RPS13	40S ribosomal protein S13
4	P60866	RPS20	40S ribosomal protein S20
4	P46781	RPS9	40S ribosomal protein S9
4	P08865	RPSA	40S ribosomal protein SA
4	Q9HB90	RRAGC	Ras-related GTP-binding protein C
4	P80511	S100A12	Protein S100-A12
4	P26447	S100A4	Protein S100-A4
4	P29377	S100G	Protein S100-G
4	P35542	SAA4	Serum amyloid A-4 protein
4	Q8WTV0	SCARB1	Scavenger receptor class B member 1
4	Q14108	SCARB2	Lysosome membrane protein 2
4	Q96QR1	SCGB3A1	Secretoglobin family 3A member 1
4	P22307	SCP2	Sterol carrier protein 2
4	Q9NQ36	SCUBE2	Signal peptide, CUB and EGF-like domain-containing protein 2
4	P55735	SEC13	Protein SEC13 homolog
4	P49908	SELENOP	Selenoprotein P
4	P14151	SELL	L-selectin
4	Q9NRX5	SERINC1	Serine incorporator 1
4	P05543	SERPINA7	Thyroxine-binding globulin
4	P05546	SERPIND1	Heparin cofactor 2
4	P36955	SERPINF1	Pigment epithelium-derived factor
4	P50454	SERPINH1	Serpin H1
4	Q99574	SERPINI1	Neuroserpin
4	Q15393	SF3B3	Splicing factor 3B subunit 3
4	P04278	SHBG	Sex hormone-binding globulin
4	P34897	SHMT2	Serine hydroxymethyltransferase, mitochondrial
4	P14410	SI	Sucrase-isomaltase, intestinal
4	Q9H173	SIL1	Nucleotide exchange factor SIL1
4	P78324	SIRPA	Tyrosine-protein phosphatase non-receptor type substrate 1
4	O15427	SLC16A3	Monocarboxylate transporter 4
4	Q9NRA2	SLC17A5	Sialin
4	Q15758	SLC1A5	Neutral amino acid transporter B(0)
4	Q8IVM8	SLC22A9	Solute carrier family 22 member 9
4	Q6NUK1	SLC25A24	Calcium-binding mitochondrial carrier protein SCaMC-1
4	P05141	SLC25A5	ADP/ATP translocase 2
4	Q9HAS3	SLC28A3	Solute carrier family 28 member 3
4	Q99808	SLC29A1	Equilibrative nucleoside transporter 1
4	P11166	SLC2A1	Solute carrier family 2, facilitated glucose transporter member 1
4	Q9NRM0	SLC2A9	Solute carrier family 2, facilitated glucose transporter member 9
4	Q9Y6M5	SLC30A1	Zinc transporter 1
4	O43826	SLC37A4	Glucose-6-phosphate exchanger SLC37A4
4	Q9NVC3	SLC38A7	Putative sodium-coupled neutral amino acid transporter 7
4	P08195	SLC3A2	4F2 cell-surface antigen heavy chain
4	Q9NP59	SLC40A1	Solute carrier family 40 member 1
4	Q8N370	SLC43A2	Large neutral amino acids transporter small subunit 4
4	Q9Y289	SLC5A6	Sodium-dependent multivitamin transporter
4	Q2M3M2	SLC5A9	Sodium/glucose cotransporter 4
4	Q9NP91	SLC6A20	Sodium- and chloride-dependent transporter XTRP3
4	Q9UM01	SLC7A7	Y+L amino acid transporter 1
4	Q9UHI5	SLC7A8	Large neutral amino acids transporter small subunit 2
4	Q6ZQN7	SLCO4C1	Solute carrier organic anion transporter family member 4C1
4	Q6GMV2	SMYD5	Histone-lysine N-trimethyltransferase SMYD5
4	Q7KZF4	SND1	Staphylococcal nuclease domain-containing protein 1
4	P14678	SNRPB	Small nuclear ribonucleoprotein-associated proteins B and B'
4	P62314	SNRPD1	Small nuclear ribonucleoprotein Sm D1
4	P62316	SNRPD2	Small nuclear ribonucleoprotein Sm D2
4	P62318	SNRPD3	Small nuclear ribonucleoprotein Sm D3
4	P62304	SNRPE	Small nuclear ribonucleoprotein E
4	P62306	SNRPF	Small nuclear ribonucleoprotein F
4	A8MWD9	SNRPG	Putative small nuclear ribonucleoprotein G-like protein 15
4	P04179	SOD2	Superoxide dismutase [Mn], mitochondrial
4	P09486	SPARC	SPARC
4	Q9H741	SPRING1	SREBP regulating gene protein
4	Q07955	SRSF1	Serine/arginine-rich splicing factor 1
4	P05455	SSB	Lupus La protein
4	P43307	SSR1	Translocon-associated protein subunit alpha
4	Q9Y5Y6	ST14	Suppressor of tumorigenicity 14 protein
4	O95210	STBD1	Starch-binding domain-containing protein 1
4	Q96I99	SUCLG2	Succinate--CoA ligase [GDP-forming] subunit beta, mitochondrial
4	Q9UGT4	SUSD2	Sushi domain-containing protein 2
4	Q4LDE5	SVEP1	Sushi, von Willebrand factor type A, EGF and pentraxin domain-containing protein 1
4	O43426	SYNJ1	Synaptojanin-1
4	P37837	TALDO1	Transaldolase
4	Q8TC07	TBC1D15	TBC1 domain family member 15
4	Q9ULP9	TBC1D24	TBC1 domain family member 24
4	P02787	TF	Serotransferrin
4	P02786	TFRC	Transferrin receptor protein 1
4	Q15582	TGFBI	Transforming growth factor-beta-induced protein ig-h3
4	Q03167	TGFBR3	Transforming growth factor beta receptor type 3
4	P07996	THBS1	Thrombospondin-1
4	P04216	THY1	Thy-1 membrane glycoprotein
4	P01033	TIMP1	Metalloproteinase inhibitor 1
4	P16035	TIMP2	Metalloproteinase inhibitor 2
4	P35625	TIMP3	Metalloproteinase inhibitor 3
4	O75663	TIPRL	TIP41-like protein
4	Q15363	TMED2	Transmembrane emp24 domain-containing protein 2
4	P57088	TMEM33	Transmembrane protein 33
4	Q9NQ34	TMEM9B	Transmembrane protein 9B
4	Q8IU80	TMPRSS6	Transmembrane protease serine 6
4	Q9Y275	TNFSF13B	Tumor necrosis factor ligand superfamily member 13B
4	Q53FA7	TP53I3	Quinone oxidoreductase PIG3
4	Q16762	TST	Thiosulfate sulfurtransferase
4	P49411	TUFM	Elongation factor Tu, mitochondrial
4	Q16881	TXNRD1	Thioredoxin reductase 1, cytoplasmic
4	Q9GZZ9	UBA5	Ubiquitin-like modifier-activating enzyme 5
4	Q8TF42	UBASH3B	Ubiquitin-associated and SH3 domain-containing protein B
4	Q6UWM9	UGT2A3	UDP-glucuronosyltransferase 2A3
4	P07911	UMOD	Uromodulin
4	O00322	UPK1A	Uroplakin-1a
4	O75841	UPK1B	Uroplakin-1b
4	O00526	UPK2	Uroplakin-2
4	P06132	UROD	Uroporphyrinogen decarboxylase
4	Q9Y4E8	USP15	Ubiquitin carboxyl-terminal hydrolase 15
4	Q6EMK4	VASN	Vasorin
4	P13611	VCAN	Versican core protein
4	P45880	VDAC2	Voltage-dependent anion-selective channel protein 2
4	O95498	VNN2	Vascular non-inflammatory molecule 2
4	O75436	VPS26A	Vacuolar protein sorting-associated protein 26A
4	Q9Y279	VSIG4	V-set and immunoglobulin domain-containing protein 4
4	Q7Z7D3	VTCN1	V-set domain-containing T-cell activation inhibitor 1
4	P04004	VTN	Vitronectin
4	P47989	XDH	Xanthine dehydrogenase/oxidase
4	O14980	XPO1	Exportin-1
4	P13010	XRCC5	X-ray repair cross-complementing protein 5
4	P12956	XRCC6	X-ray repair cross-complementing protein 6
4	Q9BQ24	ZFYVE21	Zinc finger FYVE domain-containing protein 21
5	A8K2U0	A2ML1	Alpha-2-macroglobulin-like protein 1
5	Q86V21	AACS	Acetoacetyl-CoA synthetase
5	Q9P1F3	ABRACL	Costars family protein ABRACL
5	Q9BWD1	ACAT2	Acetyl-CoA acetyltransferase, cytosolic
5	Q8WXI4	ACOT11	Acyl-coenzyme A thioesterase 11
5	O43707	ACTN4	Alpha-actinin-4
5	P35611	ADD1	Alpha-adducin
5	Q9UEY8	ADD3	Gamma-adducin
5	O94910	ADGRL1	Adhesion G protein-coupled receptor L1
5	P07327	ADH1A	Alcohol dehydrogenase 1A
5	Q15848	ADIPOQ	Adiponectin
5	Q9NX46	ADPRS	ADP-ribose glycohydrolase ARH3
5	P30520	ADSS2	Adenylosuccinate synthetase isozyme 2
5	Q9UL18	AGO1	Protein argonaute-1
5	O95994	AGR2	Anterior gradient protein 2 homolog
5	Q13155	AIMP2	Aminoacyl tRNA synthase complex-interacting multifunctional protein 2
5	P54819	AK2	Adenylate kinase 2, mitochondrial
5	P52895	AKR1C2	Aldo-keto reductase family 1 member C2
5	P13716	ALAD	Delta-aminolevulinic acid dehydratase
5	Q12955	ANK3	Ankyrin-3
5	Q92625	ANKS1A	Ankyrin repeat and SAM domain-containing protein 1A
5	P39687	ANP32A	Acidic leucine-rich nuclear phosphoprotein 32 family member A
5	P04083	ANXA1	Annexin A1
5	Q10567	AP1B1	AP-1 complex subunit beta-1
5	Q9BXS5	AP1M1	AP-1 complex subunit mu-1
5	O00203	AP3B1	AP-3 complex subunit beta-1
5	P02647	APOA1	Apolipoprotein A-I
5	O95445	APOM	Apolipoprotein M
5	P05067	APP	Amyloid-beta precursor protein
5	P48444	ARCN1	Coatomer subunit delta
5	Q9Y6D6	ARFGEF1	Brefeldin A-inhibited guanine nucleotide-exchange protein 1
5	P05089	ARG1	Arginase-1
5	Q07960	ARHGAP1	Rho GTPase-activating protein 1
5	Q14155	ARHGEF7	Rho guanine nucleotide exchange factor 7
5	O15143	ARPC1B	Actin-related protein 2/3 complex subunit 1B
5	Q9BPX5	ARPC5L	Actin-related protein 2/3 complex subunit 5-like protein
5	Q93070	ART4	Ecto-ADP-ribosyltransferase 4
5	O43150	ASAP2	Arf-GAP with SH3 domain, ANK repeat and PH domain-containing protein 2
5	O95671	ASMTL	Probable bifunctional dTTP/UTP pyrophosphatase/methyltransferase protein
5	P08243	ASNS	Asparagine synthetase [glutamine-hydrolyzing]
5	O00244	ATOX1	Copper transport protein ATOX1
5	P20020	ATP2B1	Plasma membrane calcium-transporting ATPase 1
5	P23634	ATP2B4	Plasma membrane calcium-transporting ATPase 4
5	P56134	ATP5MF	ATP synthase subunit f, mitochondrial
5	Q96IX5	ATP5MK	ATP synthase membrane subunit K, mitochondrial
5	P38606	ATP6V1A	V-type proton ATPase catalytic subunit A
5	P21283	ATP6V1C1	V-type proton ATPase subunit C 1
5	P35670	ATP7B	Copper-transporting ATPase 2
5	O75882	ATRN	Attractin
5	P61769	B2M	Beta-2-microglobulin
5	Q8NFL0	B3GNT7	UDP-GlcNAc:betaGal beta-1,3-N-acetylglucosaminyltransferase 7
5	P50895	BCAM	Basal cell adhesion molecule
5	O95999	BCL10	B-cell lymphoma/leukemia 10
5	P55957	BID	BH3-interacting domain death agonist
5	Q96DR5	BPIFA2	BPI fold-containing family A member 2
5	O95861	BPNT1	3'(2'),5'-bisphosphate nucleotidase 1
5	Q9NX62	BPNT2	Golgi-resident adenosine 3',5'-bisphosphate 3'-phosphatase
5	O43684	BUB3	Mitotic checkpoint protein BUB3
5	Q07021	C1QBP	Complement component 1 Q subcomponent-binding protein, mitochondrial
5	P04003	C4BPA	C4b-binding protein alpha chain
5	P10643	C7	Complement component C7
5	P02748	C9	Complement component C9
5	Q9HB71	CACYBP	Calcyclin-binding protein
5	P0DP23	CALM1	Calmodulin-1
5	Q13557	CAMK2D	Calcium/calmodulin-dependent protein kinase type II subunit delta
5	Q8WVQ1	CANT1	Soluble calcium-activated nucleotidase 1
5	P07384	CAPN1	Calpain-1 catalytic subunit
5	P17655	CAPN2	Calpain-2 catalytic subunit
5	Q9Y2V2	CARHSP1	Calcium-regulated heat-stable protein 1
5	P49589	CARS1	Cysteine--tRNA ligase, cytoplasmic
5	P29466	CASP1	Caspase-1
5	P42574	CASP3	Caspase-3
5	P23435	CBLN1	Cerebellin-1
5	O14618	CCS	Copper chaperone for superoxide dismutase
5	P78371	CCT2	T-complex protein 1 subunit beta
5	P16070	CD44	CD44 antigen
5	P19256	CD58	Lymphocyte function-associated antigen 3
5	Q9UIB8	CD84	SLAM family member 5
5	Q9H5V8	CDCP1	CUB domain-containing protein 1
5	Q9P2M7	CGN	Cingulin
5	Q14008	CKAP5	Cytoskeleton-associated protein 5
5	P51795	CLCN5	H(+)/Cl(-) exchange transporter 5
5	P05452	CLEC3B	Tetranectin
5	Q99439	CNN2	Calponin-2
5	Q03692	COL10A1	Collagen alpha-1(X) chain
5	O14579	COPE	Coatomer subunit epsilon
5	P61201	COPS2	COP9 signalosome complex subunit 2
5	Q9BT78	COPS4	COP9 signalosome complex subunit 4
5	Q92905	COPS5	COP9 signalosome complex subunit 5
5	P61923	COPZ1	Coatomer subunit zeta-1
5	Q99807	COQ7	5-demethoxyubiquinone hydroxylase, mitochondrial
5	P14406	COX7A2	Cytochrome c oxidase subunit 7A2, mitochondrial
5	P00450	CP	Ceruloplasmin
5	P15085	CPA1	Carboxypeptidase A1
5	P48052	CPA2	Carboxypeptidase A2
5	Q96IY4	CPB2	Carboxypeptidase B2
5	P22792	CPN2	Carboxypeptidase N subunit 2
5	P78560	CRADD	Death domain-containing protein CRADD
5	Q9UBG3	CRNN	Cornulin
5	Q9Y4K1	CRYBG1	Beta/gamma crystallin domain-containing protein 1
5	O95825	CRYZL1	Quinone oxidoreductase-like protein 1
5	P41240	CSK	Tyrosine-protein kinase CSK
5	P68400	CSNK2A1	Casein kinase II subunit alpha
5	P01037	CST1	Cystatin-SN
5	P09228	CST2	Cystatin-SA
5	P01040	CSTA	Cystatin-A
5	P04080	CSTB	Cystatin-B
5	Q13363	CTBP1	C-terminal-binding protein 1
5	P07858	CTSB	Cathepsin B
5	P07339	CTSD	Cathepsin D
5	P09668	CTSH	Pro-cathepsin H
5	P43234	CTSO	Cathepsin O
5	P25774	CTSS	Cathepsin S
5	O60888	CUTA	Protein CutA
5	P78310	CXADR	Coxsackievirus and adenovirus receptor
5	P00387	CYB5R3	NADH-cytochrome b5 reductase 3
5	P99999	CYCS	Cytochrome c
5	Q9NUQ9	CYRIB	CYFIP-related Rac1 interactor B
5	P61803	DAD1	Dolichyl-diphosphooligosaccharide--protein glycosyltransferase subunit DAD1
5	Q9H773	DCTPP1	dCTP pyrophosphatase 1
5	O94760	DDAH1	N(G),N(G)-dimethylarginine dimethylaminohydrolase 1
5	O95865	DDAH2	N(G),N(G)-dimethylarginine dimethylaminohydrolase 2
5	P30046	DDT	D-dopachrome decarboxylase
5	Q92841	DDX17	Probable ATP-dependent RNA helicase DDX17
5	Q16698	DECR1	2,4-dienoyl-CoA reductase [(3E)-enoyl-CoA-producing], mitochondrial
5	P59666	DEFA3	Neutrophil defensin 3
5	Q96QD5	DEPDC7	DEP domain-containing protein 7
5	P23743	DGKA	Diacylglycerol kinase alpha
5	P25685	DNAJB1	DnaJ homolog subfamily B member 1
5	Q14195	DPYSL3	Dihydropyrimidinase-related protein 3
5	Q02487	DSC2	Desmocollin-2
5	P15924	DSP	Desmoplakin
5	Q9Y6G9	DYNC1LI1	Cytoplasmic dynein 1 light intermediate chain 1
5	O60869	EDF1	Endothelial differentiation-related factor 1
5	P24530	EDNRB	Endothelin receptor type B
5	Q96C19	EFHD2	EF-hand domain-containing protein D2
5	P47813	EIF1AX	Eukaryotic translation initiation factor 1A, X-chromosomal
5	P20042	EIF2S2	Eukaryotic translation initiation factor 2 subunit 2
5	Q14152	EIF3A	Eukaryotic translation initiation factor 3 subunit A
5	P55884	EIF3B	Eukaryotic translation initiation factor 3 subunit B
5	Q99613	EIF3C	Eukaryotic translation initiation factor 3 subunit C
5	Q9UBQ5	EIF3K	Eukaryotic translation initiation factor 3 subunit K
5	Q14240	EIF4A2	Eukaryotic initiation factor 4A-II
5	P78344	EIF4G2	Eukaryotic translation initiation factor 4 gamma 2
5	O60841	EIF5B	Eukaryotic translation initiation factor 5B
5	P56537	EIF6	Eukaryotic translation initiation factor 6
5	Q53HC9	EIPR1	EARP and GARP complex-interacting protein 1
5	Q15370	ELOB	Elongin-B
5	Q15369	ELOC	Elongin-C
5	Q9HC35	EML4	Echinoderm microtubule-associated protein-like 4
5	Q9UHY7	ENOPH1	Enolase-phosphatase E1
5	Q13822	ENPP2	Ectonucleotide pyrophosphatase/phosphodiesterase family member 2
5	Q6UWV6	ENPP7	Ectonucleotide pyrophosphatase/phosphodiesterase family member 7
5	P29323	EPHB2	Ephrin type-B receptor 2
5	P42566	EPS15	Epidermal growth factor receptor substrate 15
5	P10768	ESD	S-formylglutathione hydrolase
5	P13804	ETFA	Electron transfer flavoprotein subunit alpha, mitochondrial
5	P38117	ETFB	Electron transfer flavoprotein subunit beta
5	P12259	F5	Coagulation factor V
5	P00740	F9	Coagulation factor IX
5	Q8IWE2	FAM114A1	Protein NOXP20
5	P35556	FBN2	Fibrillin-2
5	O00757	FBP2	Fructose-1,6-bisphosphatase isozyme 2
5	Q9UK22	FBXO2	F-box only protein 2
5	Q8N0W3	FCSK	L-fucose kinase
5	Q96AC1	FERMT2	Fermitin family homolog 2
5	P02671	FGA	Fibrinogen alpha chain
5	P02679	FGG	Fibrinogen gamma chain
5	P07954	FH	Fumarate hydratase, mitochondrial
5	Q9Y3D6	FIS1	Mitochondrial fission 1 protein
5	O75369	FLNB	Filamin-B
5	P02794	FTH1	Ferritin heavy chain
5	P02792	FTL	Ferritin light chain
5	Q96AE4	FUBP1	Far upstream element-binding protein 1
5	P11413	G6PD	Glucose-6-phosphate 1-dehydrogenase
5	Q14376	GALE	UDP-glucose 4-epimerase
5	Q96C23	GALM	Galactose mutarotase
5	Q7Z7M9	GALNT5	Polypeptide N-acetylgalactosaminyltransferase 5
5	P04406	GAPDH	Glyceraldehyde-3-phosphate dehydrogenase
5	P22102	GART	Trifunctional purine biosynthetic protein adenosine-3
5	Q04446	GBE1	1,4-alpha-glucan-branching enzyme
5	P48506	GCLC	Glutamate--cysteine ligase catalytic subunit
5	P48507	GCLM	Glutamate--cysteine ligase regulatory subunit
5	Q06210	GFPT1	Glutamine--fructose-6-phosphate aminotransferase [isomerizing] 1
5	Q9UJY5	GGA1	ADP-ribosylation factor-binding protein GGA1
5	Q9BVM4	GGACT	Gamma-glutamylaminecyclotransferase
5	O75223	GGCT	Gamma-glutamylcyclotransferase
5	Q86XP6	GKN2	Gastrokine-2
5	Q6UWU2	GLB1L	Beta-galactosidase-1-like protein
5	P35754	GLRX	Glutaredoxin-1
5	O76003	GLRX3	Glutaredoxin-3
5	P46926	GNPDA1	Glucosamine-6-phosphate isomerase 1
5	Q96EK6	GNPNAT1	Glucosamine 6-phosphate N-acetyltransferase
5	P06744	GPI	Glucose-6-phosphate isomerase
5	Q13098	GPS1	COP9 signalosome complex subunit 1
5	P24298	GPT	Alanine aminotransferase 1
5	P06396	GSN	Gelsolin
5	P09488	GSTM1	Glutathione S-transferase Mu 1
5	P21266	GSTM3	Glutathione S-transferase Mu 3
5	P46976	GYG1	Glycogenin-1
5	P13807	GYS1	Glycogen [starch] synthase, muscle
5	P10412	H1-2	Histone H1.4
5	Q16777	H2AC19	Histone H2A type 2-C
5	O60814	H2BC10	Histone H2B type 1-K
5	P46952	HAAO	3-hydroxyanthranilate 3,4-dioxygenase
5	Q9P035	HACD3	Very-long-chain (3R)-3-hydroxyacyl-CoA dehydratase 3
5	P40939	HADHA	Trifunctional enzyme subunit alpha, mitochondrial
5	Q16775	HAGH	Hydroxyacylglutathione hydrolase, mitochondrial
5	P12081	HARS1	Histidine--tRNA ligase, cytoplasmic
5	Q9Y5Z4	HEBP2	Heme-binding protein 2
5	Q93099	HGD	Homogentisate 1,2-dioxygenase
5	P28068	HLA-DMB	HLA class II histocompatibility antigen, DM beta chain
5	P35914	HMGCL	Hydroxymethylglutaryl-CoA lyase, mitochondrial
5	P22626	HNRNPA2B1	Heterogeneous nuclear ribonucleoproteins A2/B1
5	P51991	HNRNPA3	Heterogeneous nuclear ribonucleoprotein A3
5	P07910	HNRNPC	Heterogeneous nuclear ribonucleoproteins C1/C2
5	O14979	HNRNPDL	Heterogeneous nuclear ribonucleoprotein D-like
5	P31943	HNRNPH1	Heterogeneous nuclear ribonucleoprotein H
5	P52272	HNRNPM	Heterogeneous nuclear ribonucleoprotein M
5	Q9UJC3	HOOK1	Protein Hook homolog 1
5	P00492	HPRT1	Hypoxanthine-guanine phosphoribosyltransferase
5	Q8NBQ5	HSD17B11	Estradiol 17-beta-dehydrogenase 11
5	P38646	HSPA9	Stress-70 protein, mitochondrial
5	P61604	HSPE1	10 kDa heat shock protein, mitochondrial
5	Q7Z6Z7	HUWE1	E3 ubiquitin-protein ligase HUWE1
5	Q5T013	HYI	Putative hydroxypyruvate isomerase
5	Q2TAA2	IAH1	Isoamyl acetate-hydrolyzing esterase 1 homolog
5	P41252	IARS1	Isoleucine--tRNA ligase, cytoplasmic
5	P80217	IFI35	Interferon-induced 35 kDa protein
5	O00425	IGF2BP3	Insulin-like growth factor 2 mRNA-binding protein 3
5	P11717	IGF2R	Cation-independent mannose-6-phosphate receptor
5	P08833	IGFBP1	Insulin-like growth factor-binding protein 1
5	P18065	IGFBP2	Insulin-like growth factor-binding protein 2
5	A0A0C4DH31	IGHV1-18	Immunoglobulin heavy variable 1-18
5	P23083	IGHV1-2	Immunoglobulin heavy variable 1-2
5	P01814	IGHV2-70	Immunoglobulin heavy variable 2-70
5	P01772	IGHV3-33	Immunoglobulin heavy variable 3-33
5	A0A0C4DH36	IGHV3-38	Probable non-functional immunoglobulin heavy variable 3-38
5	P0DTE1	IGHV3-38-3	Probable non-functional immunoglobulin heavy variable 3-38-3
5	A0A0A0MS15	IGHV3-49	Immunoglobulin heavy variable 3-49
5	A0A0J9YX35	IGHV3-64D	Immunoglobulin heavy variable 3-64D
5	A0A0B4J1Y9	IGHV3-72	Immunoglobulin heavy variable 3-72
5	A0A0B4J1V6	IGHV3-73	Immunoglobulin heavy variable 3-73
5	A0A0C4DH38	IGHV5-51	Immunoglobulin heavy variable 5-51
5	A0A0B4J1U7	IGHV6-1	Immunoglobulin heavy variable 6-1
5	P04430	IGKV1-16	Immunoglobulin kappa variable 1-16
5	A0A0C4DH68	IGKV2-24	Immunoglobulin kappa variable 2-24
5	A2NJV5	IGKV2-29	Immunoglobulin kappa variable 2-29
5	A0A087WW87	IGKV2-40	Immunoglobulin kappa variable 2-40
5	A0A075B6S2	IGKV2D-29	Immunoglobulin kappa variable 2D-29
5	A0A0A0MRZ8	IGKV3-11	Immunoglobulin kappa variable 3D-11
5	A0A0C4DH25	IGKV3D-20	Immunoglobulin kappa variable 3D-20
5	P06312	IGKV4-1	Immunoglobulin kappa variable 4-1
5	A0A0C4DH24	IGKV6-21	Immunoglobulin kappa variable 6-21
5	B9A064	IGLC1	Immunoglobulin lambda-like polypeptide 5
5	P15814	IGLL1	Immunoglobulin lambda-like polypeptide 1
5	P01700	IGLV1-47	Immunoglobulin lambda variable 1-47
5	A0A075B6J9	IGLV2-18	Immunoglobulin lambda variable 2-18
5	A0A075B6K4	IGLV3-10	Immunoglobulin lambda variable 3-10
5	P01714	IGLV3-19	Immunoglobulin lambda variable 3-19
5	A0A075B6K5	IGLV3-9	Immunoglobulin lambda variable 3-9
5	A0A087WSX0	IGLV5-45	Immunoglobulin lambda variable 5-45
5	P01721	IGLV6-57	Immunoglobulin lambda variable 6-57
5	A0A075B6I9	IGLV7-46	Immunoglobulin lambda variable 7-46
5	A0A0B4J1Y8	IGLV9-49	Immunoglobulin lambda variable 9-49
5	Q01638	IL1RL1	Interleukin-1 receptor-like 1
5	P18510	IL1RN	Interleukin-1 receptor antagonist protein
5	P29218	IMPA1	Inositol monophosphatase 1
5	P08476	INHBA	Inhibin beta A chain
5	P49441	INPP1	Inositol polyphosphate 1-phosphatase
5	O95373	IPO7	Importin-7
5	Q96P70	IPO9	Importin-9
5	Q13576	IQGAP2	Ras GTPase-activating-like protein IQGAP2
5	P48200	IREB2	Iron-responsive element-binding protein 2
5	Q96CN7	ISOC1	Isochorismatase domain-containing protein 1
5	P16144	ITGB4	Integrin beta-4
5	Q8WWA0	ITLN1	Intelectin-1
5	Q15046	KARS1	Lysine--tRNA ligase
5	P24390	KDELR1	ER lumen protein-retaining receptor 1
5	O00139	KIF2A	Kinesin-like protein KIF2A
5	O00505	KPNA3	Importin subunit alpha-4
5	Q14974	KPNB1	Importin subunit beta-1
5	P35900	KRT20	Keratin, type I cytoskeletal 20
5	Q7Z3Y8	KRT27	Keratin, type I cytoskeletal 27
5	P08729	KRT7	Keratin, type II cytoskeletal 7
5	P35527	KRT9	Keratin, type I cytoskeletal 9
5	P60985	KRTDAP	Keratinocyte differentiation-associated protein
5	Q6YP21	KYAT3	Kynurenine--oxoglutarate transaminase 3
5	Q16363	LAMA4	Laminin subunit alpha-4
5	Q9Y2Q5	LAMTOR2	Ragulator complex protein LAMTOR2
5	P00338	LDHA	L-lactate dehydrogenase A chain
5	P01130	LDLR	Low-density lipoprotein receptor
5	P48357	LEPR	Leptin receptor
5	Q8NES3	LFNG	Beta-1,3-N-acetylglucosaminyltransferase lunatic fringe
5	Q9H008	LHPP	Phospholysine phosphohistidine inorganic pyrophosphate phosphatase
5	Q6P1M3	LLGL2	LLGL scribble cell polarity complex component 2
5	Q9NUN5	LMBRD1	Lysosomal cobalamin transport escort protein LMBD1
5	P20700	LMNB1	Lamin-B1
5	Q8WWI1	LMO7	LIM domain only protein 7
5	Q6P1A2	LPCAT3	Lysophospholipid acyltransferase 5
5	Q9BTT6	LRRC1	Leucine-rich repeat-containing protein 1
5	Q8N1G4	LRRC47	Leucine-rich repeat-containing protein 47
5	O15116	LSM1	U6 snRNA-associated Sm-like protein LSm1
5	P62310	LSM3	U6 snRNA-associated Sm-like protein LSm3
5	Q9Y4Z0	LSM4	U6 snRNA-associated Sm-like protein LSm4
5	P48449	LSS	Lanosterol synthase
5	P09960	LTA4H	Leukotriene A-4 hydrolase
5	Q14766	LTBP1	Latent-transforming growth factor beta-binding protein 1
5	Q14767	LTBP2	Latent-transforming growth factor beta-binding protein 2
5	Q5VWZ2	LYPLAL1	Lysophospholipase-like protein 1
5	Q8WZA0	LZIC	Protein LZIC
5	O00462	MANBA	Beta-mannosidase
5	P28482	MAPK1	Mitogen-activated protein kinase 1
5	Q16539	MAPK14	Mitogen-activated protein kinase 14
5	O60336	MAPKBP1	Mitogen-activated protein kinase-binding protein 1
5	Q15691	MAPRE1	Microtubule-associated protein RP/EB family member 1
5	Q7KZI7	MARK2	Serine/threonine-protein kinase MARK2
5	P31153	MAT2A	S-adenosylmethionine synthase isoform type-2
5	P02144	MB	Myoglobin
5	A4D2B0	MBLAC1	Metallo-beta-lactamase domain-containing protein 1
5	P40925	MDH1	Malate dehydrogenase, cytoplasmic
5	P40926	MDH2	Malate dehydrogenase, mitochondrial
5	Q6P9B6	MEAK7	MTOR-associated protein MEAK7
5	O14880	MGST3	Microsomal glutathione S-transferase 3
5	Q9BRT3	MIEN1	Migration and invasion enhancer 1
5	Q9H8L6	MMRN2	Multimerin-2
5	O75352	MPDU1	Mannose-P-dolichol utilization defect 1 protein
5	O60487	MPZL2	Myelin protein zero-like protein 2
5	Q9UJ68	MSRA	Mitochondrial peptide methionine sulfoxide reductase
5	Q685J3	MUC17	Mucin-17
5	Q99102	MUC4	Mucin-4
5	Q7Z406	MYH14	Myosin-14
5	P35579	MYH9	Myosin-9
5	P14649	MYL6B	Myosin light chain 6B
5	Q9Y2G1	MYRF	Myelin regulatory factor
5	Q9BXJ9	NAA15	N-alpha-acetyltransferase 15, NatA auxiliary subunit
5	Q9Y3Q0	NAALAD2	N-acetylated-alpha-linked acidic dipeptidase 2
5	Q6IA69	NADSYN1	Glutamine-dependent NAD(+) synthetase
5	P54802	NAGLU	Alpha-N-acetylglucosaminidase
5	P43490	NAMPT	Nicotinamide phosphoribosyltransferase
5	Q9NR45	NANS	Sialic acid synthase
5	P19338	NCL	Nucleolin
5	Q8N5V2	NGEF	Ephexin-1
5	Q9UFN0	NIPSNAP3A	Protein NipSnap homolog 3A
5	Q9NQR4	NIT2	Omega-amidase NIT2
5	P15531	NME1	Nucleoside diphosphate kinase A
5	P22392	NME2	Nucleoside diphosphate kinase B
5	Q15233	NONO	Non-POU domain-containing octamer-binding protein
5	P35228	NOS2	Nitric oxide synthase, inducible
5	Q5TFE4	NT5DC1	5'-nucleotidase domain-containing protein 1
5	Q9Y266	NUDC	Nuclear migration protein nudC
5	P61970	NUTF2	Nuclear transport factor 2
5	Q9Y2J8	PADI2	Protein-arginine deiminase type-2
5	Q13177	PAK2	Serine/threonine-protein kinase PAK 2
5	P19021	PAM	Peptidyl-glycine alpha-amidating monooxygenase
5	Q13219	PAPPA	Pappalysin-1
5	P09874	PARP1	Poly [ADP-ribose] polymerase 1
5	Q460N5	PARP14	Protein mono-ADP-ribosyltransferase PARP14
5	Q9UKK3	PARP4	Protein mono-ADP-ribosyltransferase PARP4
5	P22061	PCMT1	Protein-L-isoaspartate(D-aspartate) O-methyltransferase
5	Q9UHG3	PCYOX1	Prenylcysteine oxidase 1
5	O15530	PDPK1	3-phosphoinositide-dependent protein kinase 1
5	Q6P996	PDXDC1	Pyridoxal-dependent decarboxylase domain-containing protein 1
5	P02776	PF4	Platelet factor 4
5	O15067	PFAS	Phosphoribosylformylglycinamidine synthase
5	O60825	PFKFB2	6-phosphofructo-2-kinase/fructose-2,6-bisphosphatase 2
5	P17858	PFKL	ATP-dependent 6-phosphofructokinase, liver type
5	P18669	PGAM1	Phosphoglycerate mutase 1
5	P52209	PGD	6-phosphogluconate dehydrogenase, decarboxylating
5	O95336	PGLS	6-phosphogluconolactonase
5	P36871	PGM1	Phosphoglucomutase-1
5	Q96G03	PGM2	Phosphoglucomutase-2
5	A6NDG6	PGP	Glycerol-3-phosphate phosphatase
5	Q93100	PHKB	Phosphorylase b kinase regulatory subunit beta
5	Q9Y5J5	PHLDA3	Pleckstrin homology-like domain family A member 3
5	Q9NRX4	PHPT1	14 kDa phosphohistidine phosphatase
5	Q8IUZ5	PHYKPL	5-phosphohydroxy-L-lysine phospho-lyase
5	Q13492	PICALM	Phosphatidylinositol-binding clathrin assembly protein
5	P01833	PIGR	Polymeric immunoglobulin receptor
5	Q13093	PLA2G7	Platelet-activating factor acetylhydrolase
5	Q8TD55	PLEKHO2	Pleckstrin homology domain-containing family O member 2
5	P13797	PLS3	Plastin-3
5	O15305	PMM2	Phosphomannomutase 2
5	P54315	PNLIPRP1	Inactive pancreatic lipase-related protein 1
5	P54317	PNLIPRP2	Pancreatic lipase-related protein 2
5	Q9NVS9	PNPO	Pyridoxine-5'-phosphate oxidase
5	Q9H2U2	PPA2	Inorganic pyrophosphatase 2, mitochondrial
5	P02775	PPBP	Platelet basic protein
5	Q08752	PPID	Peptidyl-prolyl cis-trans isomerase D
5	O43447	PPIH	Peptidyl-prolyl cis-trans isomerase H
5	P53041	PPP5C	Serine/threonine-protein phosphatase 5
5	Q06830	PRDX1	Peroxiredoxin-1
5	P32119	PRDX2	Peroxiredoxin-2
5	P30048	PRDX3	Thioredoxin-dependent peroxide reductase, mitochondrial
5	P48147	PREP	Prolyl endopeptidase
5	P14314	PRKCSH	Glucosidase 2 subunit beta
5	Q05513	PRKCZ	Protein kinase C zeta type
5	O60256	PRPSAP2	Phosphoribosyl pyrophosphate synthase-associated protein 2
5	Q9BRX8	PRXL2A	Peroxiredoxin-like 2A
5	O75832	PSMD10	26S proteasome non-ATPase regulatory subunit 10
5	Q15008	PSMD6	26S proteasome non-ATPase regulatory subunit 6
5	P26599	PTBP1	Polypyrimidine tract-binding protein 1
5	Q96BW5	PTER	Phosphotriesterase-related protein
5	Q8N8N7	PTGR2	Prostaglandin reductase 2
5	Q15257	PTPA	Serine/threonine-protein phosphatase 2A activator
5	P23468	PTPRD	Receptor-type tyrosine-protein phosphatase delta
5	P23469	PTPRE	Receptor-type tyrosine-protein phosphatase epsilon
5	Q6GMV3	PTRHD1	Putative peptidyl-tRNA hydrolase PTRHD1
5	Q08623	PUDP	Pseudouridine-5'-phosphatase
5	P11216	PYGB	Glycogen phosphorylase, brain form
5	P20742	PZP	Pregnancy zone protein
5	Q16769	QPCT	Glutaminyl-peptide cyclotransferase
5	Q969Q5	RAB24	Ras-related protein Rab-24
5	P63244	RACK1	Receptor of activated protein C kinase 1
5	P54727	RAD23B	UV excision repair protein RAD23 homolog B
5	Q9UKM9	RALY	RNA-binding protein Raly
5	Q9H477	RBKS	Ribokinase
5	P38159	RBMX	RNA-binding motif protein, X chromosome
5	O15258	RER1	Protein RER1
5	P84095	RHOG	Rho-related GTP-binding protein RhoG
5	Q96DB5	RMDN1	Regulator of microtubule dynamics protein 1
5	Q93091	RNASE6	Ribonuclease K6
5	O00584	RNASET2	Ribonuclease T2
5	P62906	RPL10A	60S ribosomal protein L10a
5	P30050	RPL12	60S ribosomal protein L12
5	P40429	RPL13A	60S ribosomal protein L13a
5	P50914	RPL14	60S ribosomal protein L14
5	Q07020	RPL18	60S ribosomal protein L18
5	P46778	RPL21	60S ribosomal protein L21
5	P35268	RPL22	60S ribosomal protein L22
5	P39023	RPL3	60S ribosomal protein L3
5	P62424	RPL7A	60S ribosomal protein L7a
5	P05388	RPLP0	60S acidic ribosomal protein P0
5	P05387	RPLP2	60S acidic ribosomal protein P2
5	P04844	RPN2	Dolichyl-diphosphooligosaccharide--protein glycosyltransferase subunit 2
5	P62263	RPS14	40S ribosomal protein S14
5	P62249	RPS16	40S ribosomal protein S16
5	P08708	RPS17	40S ribosomal protein S17
5	P15880	RPS2	40S ribosomal protein S2
5	P62847	RPS24	40S ribosomal protein S24
5	P23396	RPS3	40S ribosomal protein S3
5	P62701	RPS4X	40S ribosomal protein S4, X isoform
5	P62081	RPS7	40S ribosomal protein S7
5	P62241	RPS8	40S ribosomal protein S8
5	Q7LG56	RRM2B	Ribonucleoside-diphosphate reductase subunit M2 B
5	Q5TD94	RSPH4A	Radial spoke head protein 4 homolog A
5	O00442	RTCA	RNA 3'-terminal phosphate cyclase
5	P31949	S100A11	Protein S100-A11
5	P06703	S100A6	Protein S100-A6
5	Q9NTJ5	SACM1L	Phosphatidylinositol-3-phosphatase SAC1
5	Q9Y512	SAMM50	Sorting and assembly machinery component 50 homolog
5	Q9NR31	SAR1A	GTP-binding protein SAR1a
5	Q6P3W7	SCYL2	SCY1-like protein 2
5	Q15436	SEC23A	Protein transport protein Sec23A
5	O95486	SEC24A	Protein transport protein Sec24A
5	O94979	SEC31A	Protein transport protein Sec31A
5	Q8WVN6	SECTM1	Secreted and transmembrane protein 1
5	P49903	SEPHS1	Selenide, water dikinase 1
5	Q9P0V9	SEPTIN10	Septin-10
5	Q9UK55	SERPINA10	Protein Z-dependent protease inhibitor
5	P29622	SERPINA4	Kallistatin
5	P05120	SERPINB2	Plasminogen activator inhibitor 2
5	P36952	SERPINB5	Serpin B5
5	P07093	SERPINE2	Glia-derived nexin
5	O75830	SERPINI2	Serpin I2
5	Q01105	SET	Protein SET
5	Q9Y3L3	SH3BP1	SH3 domain-binding protein 1
5	A0MZ66	SHTN1	Shootin-1
5	Q9HAT2	SIAE	Sialate O-acetylesterase
5	O76082	SLC22A5	Solute carrier family 22 member 5
5	P53007	SLC25A1	Tricarboxylate transport protein, mitochondrial
5	Q02978	SLC25A11	Mitochondrial 2-oxoglutarate/malate carrier protein
5	Q00325	SLC25A3	Phosphate carrier protein, mitochondrial
5	P12236	SLC25A6	ADP/ATP translocase 3
5	Q8IYB5	SMAP1	Stromal membrane-associated protein 1
5	Q9Y5X3	SNX5	Sorting nexin-5
5	P08294	SOD3	Extracellular superoxide dismutase [Cu-Zn]
5	Q92673	SORL1	Sortilin-related receptor
5	Q99523	SORT1	Sortilin
5	O60271	SPAG9	C-Jun-amino-terminal kinase-interacting protein 4
5	Q96N06	SPATA33	Spermatogenesis-associated protein 33
5	Q9NQ38	SPINK5	Serine protease inhibitor Kazal-type 5
5	O43278	SPINT1	Kunitz-type protease inhibitor 1
5	Q9BUD6	SPON2	Spondin-2
5	Q13813	SPTAN1	Spectrin alpha chain, non-erythrocytic 1
5	Q01082	SPTBN1	Spectrin beta chain, non-erythrocytic 1
5	P49458	SRP9	Signal recognition particle 9 kDa protein
5	Q9NSC7	ST6GALNAC1	Alpha-N-acetylgalactosaminide alpha-2,6-sialyltransferase 1
5	Q9Y3F4	STRAP	Serine-threonine kinase receptor-associated protein
5	P53999	SUB1	Activated RNA polymerase II transcriptional coactivator p15
5	P53597	SUCLG1	Succinate--CoA ligase [ADP/GDP-forming] subunit alpha, mitochondrial
5	P61956	SUMO2	Small ubiquitin-related modifier 2
5	O15260	SURF4	Surfeit locus protein 4
5	O60506	SYNCRIP	Heterogeneous nuclear ribonucleoprotein Q
5	Q13148	TARDBP	TAR DNA-binding protein 43
5	Q8WUA7	TBC1D22A	TBC1 domain family member 22A
5	Q15813	TBCE	Tubulin-specific chaperone E
5	Q08188	TGM3	Protein-glutamine gamma-glutamyltransferase E
5	Q8WY91	THAP4	Peroxynitrite isomerase THAP4
5	P29401	TKT	Transketolase
5	Q9Y6L7	TLL2	Tolloid-like protein 2
5	Q92544	TM9SF4	Transmembrane 9 superfamily member 4
5	P49755	TMED10	Transmembrane emp24 domain-containing protein 10
5	Q9Y3B3	TMED7	Transmembrane emp24 domain-containing protein 7
5	Q6ZT21	TMPPE	Transmembrane protein with metallophosphoesterase domain
5	Q9NRS4	TMPRSS4	Transmembrane protease serine 4
5	Q12931	TRAP1	Heat shock protein 75 kDa, mitochondrial
5	P0DI81	TRAPPC2	Trafficking protein particle complex subunit 2
5	Q9Y296	TRAPPC4	Trafficking protein particle complex subunit 4
5	O43280	TREH	Trehalase
5	Q15631	TSN	Translin
5	Q99598	TSNAX	Translin-associated protein X
5	Q6IBS0	TWF2	Twinfilin-2
5	Q9GZX9	TWSG1	Twisted gastrulation protein homolog 1
5	Q9BRA2	TXNDC17	Thioredoxin domain-containing protein 17
5	P19971	TYMP	Thymidine phosphorylase
5	P26368	U2AF2	Splicing factor U2AF 65 kDa subunit
5	Q16222	UAP1	UDP-N-acetylhexosamine pyrophosphorylase
5	P51668	UBE2D1	Ubiquitin-conjugating enzyme E2 D1
5	Q15386	UBE3C	Ubiquitin-protein ligase E3C
5	Q9UHD9	UBQLN2	Ubiquilin-2
5	Q5T4S7	UBR4	E3 ubiquitin-protein ligase UBR4
5	P15374	UCHL3	Ubiquitin carboxyl-terminal hydrolase isozyme L3
[truncated: 1,435 more rows]
