# Supplementary material for: Host-derived protein profiles of human neonatal meconium across gestational ages
Source: Nat Commun. 2024 Jul 17;15:5543. doi: 10.1038/s41467-024-49805-w (PMC11255260; doi:10.1038/s41467-024-49805-w)
Supplement: Supplementary file 6 — Supplementary Data 3 [file 41467_2024_49805_MOESM6_ESM.xlsx]

## Sheet: Supplementary Data 3
Supplementary Data 3. Top 10 significantly enriched gene ontology (GO) terms in each cluster
Cluster	ID	Description	GeneRatio	BgRatio	pvalue	p.adjust	qvalue	geneID	Count
1	GO:0007009	plasma membrane organization	18/288	166/18903	8.37163e-11	2.58851e-07	2.18191e-07	S100A9/SERPINA5/CAV1/EHD2/PLSCR1/PLSCR3/SYT7/CHMP2A/SYTL4/CHMP4A/AHNAK/WASL/BIN3/SH3GLB1/CHMP5/MICALL1/CLN3/SOD1	18
1	GO:0042060	wound healing	27/288	442/18903	1.00319e-09	1.55094e-06	1.30732e-06	ALOX5/SERPING1/CELA2A/CAV1/ENPP4/APCS/SERPINF2/SERPINA1/SPRR3/PLSCR1/DUOX2/SYT7/CHMP2A/CRK/SYTL4/CLDN3/CSRP1/RAB27A/CHMP4A/AHNAK/RHOC/METAP1/SYK/CHMP5/HSPB1/AQP1/RAP2B	27
1	GO:0042742	defense response to bacterium	23/288	382/18903	2.40393e-08	2.47765e-05	2.08847e-05	CRP/MPO/S100A9/ZG16/RNASE3/EPX/LTF/S100A7/LPO/PLA2G1B/DEFA5/SLPI/TLR3/GBP6/S100A14/SHC1/GSDMB/SYK/AQP1/SPRR2A/PLA2G2A/IGHV3-43/IGHV3-23	23
1	GO:0052547	regulation of peptidase activity	25/288	459/18903	4.17974e-08	3.23094e-05	2.72343e-05	S100A9/SERPINB9/SERPINA5/SERPING1/SERPINB7/SERPINA12/DPEP1/CAV1/SERPINB4/LTF/SERPINF2/SERPINB12/SERPINA1/SERPINB3/PERP/LGALS9/SERPINA3/SLPI/SERPINB6/LCN1/TBC1D10A/CLDN3/LAMTOR5/SYK/AQP1	25
1	GO:0010951	negative regulation of endopeptidase activity	18/288	252/18903	6.62614e-08	4.0976e-05	3.45396e-05	SERPINB9/SERPINA5/SERPING1/SERPINB7/SERPINA12/DPEP1/SERPINB4/LTF/SERPINF2/SERPINB12/SERPINA1/SERPINB3/SERPINA3/SLPI/SERPINB6/LCN1/LAMTOR5/AQP1	18
1	GO:0010466	negative regulation of peptidase activity	18/288	263/18903	1.26354e-07	6.51143e-05	5.48863e-05	SERPINB9/SERPINA5/SERPING1/SERPINB7/SERPINA12/DPEP1/SERPINB4/LTF/SERPINF2/SERPINB12/SERPINA1/SERPINB3/SERPINA3/SLPI/SERPINB6/LCN1/LAMTOR5/AQP1	18
1	GO:0052548	regulation of endopeptidase activity	23/288	428/18903	1.88831e-07	8.15357e-05	6.87283e-05	S100A9/SERPINB9/SERPINA5/SERPING1/SERPINB7/SERPINA12/DPEP1/SERPINB4/LTF/SERPINF2/SERPINB12/SERPINA1/SERPINB3/PERP/LGALS9/SERPINA3/SLPI/SERPINB6/LCN1/TBC1D10A/LAMTOR5/SYK/AQP1	23
1	GO:0060249	anatomical structure homeostasis	20/288	333/18903	2.10959e-07	8.15357e-05	6.87283e-05	CALB2/NAPSA/CAV1/LTF/TFF2/GAA/ZG16B/CA2/SERPINA3/DNAJB2/TFF3/MUC6/LCN1/HOMER1/CLDN3/MUC2/STK11/SYK/HSPB1/SOD1	20
1	GO:0097320	plasma membrane tubulation	6/288	20/18903	3.84571e-07	0.000132122	0.000111368	EHD2/CHMP4A/WASL/BIN3/SH3GLB1/MICALL1	6
1	GO:0045861	negative regulation of proteolysis	20/288	352/18903	5.0975e-07	0.000157615	0.000132857	SERPINB9/SERPINA5/SERPING1/SERPINB7/SERPINA12/DPEP1/SERPINB4/LTF/SERPINF2/SERPINB12/SERPINA1/SERPINB3/SERPINA3/SLPI/SERPINB6/LCN1/N4BP1/LAMTOR5/AQP1/CLN3	20
2	GO:0090148	membrane fission	21/342	43/18903	1.01334e-25	3.46866e-22	2.76482e-22	VPS37A/EXOC6B/SNF8/CHMP1A/CHMP6/VPS36/EXOC5/EXOC3/EXOC7/VPS28/TSG101/EXOC2/VPS25/EXOC8/SPAST/CHMP3/CHMP2B/CHMP4C/CHMP4B/VPS4A/VPS4B	21
2	GO:0000281	mitotic cytokinesis	26/342	85/18903	3.66768e-25	6.27724e-22	5.00349e-22	CEP55/STMN1/ROCK1/ARL3/EXOC6B/CHMP1A/STAMBP/SNX9/SNX18/CFL1/CHMP6/EXOC5/EXOC3/EXOC7/EXOC2/PDCD6IP/EXOC8/MITD1/RHOA/SPAST/CHMP3/CHMP2B/CHMP4C/CHMP4B/VPS4A/VPS4B	26
2	GO:0000910	cytokinesis	34/342	187/18903	2.23702e-24	2.55244e-21	2.03451e-21	CEP55/STMN1/CUL3/ZFYVE19/ROCK1/SEPTIN8/ARL3/EXOC6B/CHMP1A/STAMBP/SNX9/CDC42/SNX18/PKN2/CFL1/CHMP6/PIN1/EXOC5/EXOC3/EXOC7/EXOC2/PDCD6IP/EXOC8/RAB11FIP4/MITD1/RHOA/IST1/SPAST/CHMP3/CHMP2B/CHMP4C/CHMP4B/VPS4A/VPS4B	34
2	GO:0061640	cytoskeleton-dependent cytokinesis	28/342	113/18903	3.47694e-24	2.9754e-21	2.37164e-21	CEP55/STMN1/ROCK1/SEPTIN8/ARL3/EXOC6B/CHMP1A/STAMBP/SNX9/SNX18/CFL1/CHMP6/EXOC5/EXOC3/EXOC7/EXOC2/PDCD6IP/EXOC8/MITD1/RHOA/IST1/SPAST/CHMP3/CHMP2B/CHMP4C/CHMP4B/VPS4A/VPS4B	28
2	GO:0019068	virion assembly	18/342	36/18903	1.86418e-22	1.27622e-19	1.01725e-19	VPS37A/RAB43/LRSAM1/SNF8/CHMP1A/NEDD4/CHMP6/USP6NL/VPS28/TSG101/PDCD6IP/VTA1/CHMP3/CHMP2B/CHMP4C/CHMP4B/VPS4A/VPS4B	18
2	GO:0036258	multivesicular body assembly	17/342	31/18903	3.37999e-22	1.92828e-19	1.53701e-19	VPS37A/SNF8/CHMP1A/CHMP6/VPS36/VPS28/TSG101/PDCD6IP/VTA1/VPS25/IST1/CHMP3/CHMP2B/CHMP4C/CHMP4B/VPS4A/VPS4B	17
2	GO:0036257	multivesicular body organization	17/342	32/18903	7.09346e-22	3.4687e-19	2.76485e-19	VPS37A/SNF8/CHMP1A/CHMP6/VPS36/VPS28/TSG101/PDCD6IP/VTA1/VPS25/IST1/CHMP3/CHMP2B/CHMP4C/CHMP4B/VPS4A/VPS4B	17
2	GO:0046755	viral budding	16/342	27/18903	1.01137e-21	4.3274e-19	3.4493e-19	VPS37A/LRSAM1/SNF8/CHMP1A/NEDD4/CHMP6/VPS28/TSG101/PDCD6IP/VTA1/CHMP3/CHMP2B/CHMP4C/CHMP4B/VPS4A/VPS4B	16
2	GO:0016197	endosomal transport	35/342	247/18903	2.51843e-21	9.57844e-19	7.63483e-19	RAB8A/VPS50/VPS37A/EVI5/SNX30/EHD3/LAMTOR1/ACAP2/TBC1D10B/PTPN23/ARHGAP44/SNF8/CHMP1A/RHOBTB3/SNX9/SNX18/RAB10/CHMP6/VPS36/SNX17/VPS28/ARF6/TSG101/RAB11B/VTA1/VPS25/EPS15L1/RAB11FIP4/CHMP3/CHMP2B/CHMP4C/CHMP4B/UBXN6/VPS4A/VPS4B	35
2	GO:0071985	multivesicular body sorting pathway	18/342	48/18903	1.23349e-19	4.22222e-17	3.36547e-17	VPS37A/PTPN23/SNF8/CHMP1A/CHMP6/VPS36/VPS28/TSG101/PDCD6IP/VTA1/VPS25/CHMP3/CHMP2B/CHMP4C/CHMP4B/UBXN6/VPS4A/VPS4B	18
3	GO:0006959	humoral immune response	25/147	320/18903	3.57349e-18	6.08209e-15	5.43547e-15	ELANE/PRTN3/PRSS3/KRT1/HLA-DRB1/IGHV4-34/PI3/C8B/IGHV3-13/IGHV3-35/C8A/IGHV3-7/IGHV3-9/IGHV1-69/IGHV1-8/IGHV1-24/AZU1/BPIFA1/IGKC/PRSS2/HLA-DQB1/IGHV3-15/IGHV2-26/WFDC2/DMBT1	25
3	GO:0016064	immunoglobulin mediated immune response	18/147	215/18903	7.39849e-14	5.33694e-11	4.76955e-11	HLA-DRB3/HLA-DRA/HLA-DRB1/IGHV4-34/HLA-DRB4/C8B/IGHV3-13/IGHV3-35/C8A/IGHV3-7/IGHV3-9/IGHV1-69/IGHV1-8/IGHV1-24/IGKC/HLA-DQB1/IGHV3-15/IGHV2-26	18
3	GO:0019724	B cell mediated immunity	18/147	218/18903	9.40707e-14	5.33694e-11	4.76955e-11	HLA-DRB3/HLA-DRA/HLA-DRB1/IGHV4-34/HLA-DRB4/C8B/IGHV3-13/IGHV3-35/C8A/IGHV3-7/IGHV3-9/IGHV1-69/IGHV1-8/IGHV1-24/IGKC/HLA-DQB1/IGHV3-15/IGHV2-26	18
3	GO:0006958	complement activation, classical pathway	13/147	106/18903	1.90288e-12	5.97152e-10	5.33666e-10	IGHV4-34/C8B/IGHV3-13/IGHV3-35/C8A/IGHV3-7/IGHV3-9/IGHV1-69/IGHV1-8/IGHV1-24/IGKC/IGHV3-15/IGHV2-26	13
3	GO:0006956	complement activation	14/147	132/18903	1.9716e-12	5.97152e-10	5.33666e-10	KRT1/IGHV4-34/C8B/IGHV3-13/IGHV3-35/C8A/IGHV3-7/IGHV3-9/IGHV1-69/IGHV1-8/IGHV1-24/IGKC/IGHV3-15/IGHV2-26	14
3	GO:0042742	defense response to bacterium	21/147	382/18903	2.10512e-12	5.97152e-10	5.33666e-10	ELANE/S100A8/IGHV4-34/PI3/GRN/IGHV3-13/IGHV3-35/IGHV3-7/IGHV3-9/IGHV1-69/IGHV1-8/IGHV1-24/PRG2/AZU1/BPIFA1/IGKC/SERPINE1/IGHV3-15/IGHV2-26/WFDC2/DMBT1	21
3	GO:0002455	humoral immune response mediated by circulating immunoglobulin	13/147	119/18903	8.56894e-12	2.08348e-09	1.86197e-09	IGHV4-34/C8B/IGHV3-13/IGHV3-35/C8A/IGHV3-7/IGHV3-9/IGHV1-69/IGHV1-8/IGHV1-24/IGKC/IGHV3-15/IGHV2-26	13
3	GO:0002443	leukocyte mediated immunity	22/147	463/18903	1.06964e-11	2.27566e-09	2.03372e-09	ELANE/HLA-DRB3/HLA-DRA/HLA-DRB1/IGHV4-34/HLA-DRB4/DDX1/C8B/IGHV3-13/IGHV3-35/C8A/IGHV3-7/IGHV3-9/IGHV1-69/IGHV1-8/IGHV1-24/AZU1/IGKC/HLA-DQB1/IGHV3-15/IGHV2-26/DNASE1	22
3	GO:0006910	phagocytosis, recognition	12/147	103/18903	2.59094e-11	4.89976e-09	4.37884e-09	IGHV4-34/IGHV3-13/IGHV3-35/IGHV3-7/IGHV3-9/IGHV1-69/IGHV1-8/IGHV1-24/IGKC/IGHV3-15/IGHV2-26/SFTPA1	12
3	GO:0002449	lymphocyte mediated immunity	18/147	367/18903	5.63493e-10	9.59065e-08	8.57103e-08	HLA-DRB3/HLA-DRA/HLA-DRB1/IGHV4-34/HLA-DRB4/C8B/IGHV3-13/IGHV3-35/C8A/IGHV3-7/IGHV3-9/IGHV1-69/IGHV1-8/IGHV1-24/IGKC/HLA-DQB1/IGHV3-15/IGHV2-26	18
4	GO:0030198	extracellular matrix organization	51/636	318/18903	9.92308e-21	2.34804e-17	1.98114e-17	LCP1/CST3/POSTN/TGFBI/COL3A1/COL1A1/B4GALT1/CCN2/AGT/NID2/LRP1/COL15A1/COL5A1/FMOD/MATN2/COL14A1/EFEMP2/LAMB3/COL4A2/NID1/COL12A1/FBLN1/LAMB1/LUM/FBLN2/PRSS1/COL1A2/VTN/PLG/MMP7/COMP/FSCN1/ADAM10/QSOX1/DPT/ABI3BP/TMPRSS6/ITGB1/PRDX4/LAMA2/LAMC1/MFAP4/GAS6/MELTF/HPN/ANTXR1/SERPINH1/MATN3/MMP1/MMP2/FBLN5	51
4	GO:0043062	extracellular structure organization	51/636	319/18903	1.14483e-20	2.34804e-17	1.98114e-17	LCP1/CST3/POSTN/TGFBI/COL3A1/COL1A1/B4GALT1/CCN2/AGT/NID2/LRP1/COL15A1/COL5A1/FMOD/MATN2/COL14A1/EFEMP2/LAMB3/COL4A2/NID1/COL12A1/FBLN1/LAMB1/LUM/FBLN2/PRSS1/COL1A2/VTN/PLG/MMP7/COMP/FSCN1/ADAM10/QSOX1/DPT/ABI3BP/TMPRSS6/ITGB1/PRDX4/LAMA2/LAMC1/MFAP4/GAS6/MELTF/HPN/ANTXR1/SERPINH1/MATN3/MMP1/MMP2/FBLN5	51
4	GO:0045229	external encapsulating structure organization	51/636	321/18903	1.52108e-20	2.34804e-17	1.98114e-17	LCP1/CST3/POSTN/TGFBI/COL3A1/COL1A1/B4GALT1/CCN2/AGT/NID2/LRP1/COL15A1/COL5A1/FMOD/MATN2/COL14A1/EFEMP2/LAMB3/COL4A2/NID1/COL12A1/FBLN1/LAMB1/LUM/FBLN2/PRSS1/COL1A2/VTN/PLG/MMP7/COMP/FSCN1/ADAM10/QSOX1/DPT/ABI3BP/TMPRSS6/ITGB1/PRDX4/LAMA2/LAMC1/MFAP4/GAS6/MELTF/HPN/ANTXR1/SERPINH1/MATN3/MMP1/MMP2/FBLN5	51
4	GO:0006956	complement activation	33/636	132/18903	6.57035e-20	7.60682e-17	6.41819e-17	CFB/C1S/CFH/CLU/C3/C4A/C1QB/C6/C1QC/C8G/C1R/IGHA2/C2/CFI/IGHA1/C5/IGHG1/IGHG2/IGLC7/IGHG3/IGHG4/CFHR1/A2M/CFD/FCN3/IGHM/VSIG4/MFAP4/CD46/MBL2/CFHR5/MASP1/C1QA	33
4	GO:0006959	humoral immune response	48/636	320/18903	2.42637e-18	2.2473e-15	1.89614e-15	CFB/C1S/CFH/CLU/FGB/C3/C4A/C1QB/C6/C1QC/C8G/IL36RN/HRG/C1R/IGHA2/C2/CFI/IGHA1/C5/IGHG1/IGHG2/S100A12/IGLC7/IGHG3/PTPRC/IGHG4/HPX/CFHR1/A2M/CFD/FCN3/KRT6A/BST1/H2BC11/REG1A/IGHM/LYZ/VSIG4/MFAP4/CD46/TF/MBL2/PSMB10/F2/CFHR5/MASP1/JCHAIN/C1QA	48
4	GO:0031589	cell-substrate adhesion	49/636	369/18903	1.74077e-16	1.34359e-13	1.13364e-13	ACTN1/FGB/FN1/COL3A1/COL1A1/CCN2/ITGA2/NID2/ANGPT2/HRG/EFEMP2/LAMB3/NID1/FBLN1/LAMA5/LAMB1/MEGF9/THBS1/FBLN2/THY1/VTN/PLG/OLFM4/PTPRK/CALR/MSLN/CASK/P4HB/FLNA/ABI3BP/BST1/ITGB2/ITGB1/ITGA1/ITGAV/ITGB6/LAMC1/ITGB5/ITGA6/CD36/AXL/GAS6/PTPRA/MELTF/ITGA3/ANTXR1/CSF1/CDH13/FBLN5	49
4	GO:0044403	biological process involved in symbiotic interaction	42/636	307/18903	9.40649e-15	6.22307e-12	5.25066e-12	HSPD1/APOE/PGLYRP2/FN1/DDX39B/ITGA2/SLC1A5/F11R/SCARB2/HRG/MRC1/PLG/PPIB/HMGB1/FUCA2/RPSA/CFHR1/FCN3/P4HB/KRT6A/ITGB1/ITGAV/ITGB6/ITGB5/AXL/GAS6/EGFR/CD46/LRRC19/IDE/MBL2/DDB1/INSR/CLDN6/SLC3A2/TFRC/HPN/F2/BSG/NECTIN2/SCARB1/CFHR5	42
4	GO:0007229	integrin-mediated signaling pathway	25/636	113/18903	4.50648e-14	2.60869e-11	2.20106e-11	FN1/COL3A1/CCN2/ITGA2/NID1/TIMP1/LAMA3/LAMA5/LAMB1/THY1/CDH17/ADAM10/FLNA/BST1/ITGB2/ITGB1/ITGA1/ITGAV/ITGB6/LAMA2/LAMC1/ITGB5/ITGA6/PTPRA/ITGA3	25
4	GO:0002455	humoral immune response mediated by circulating immunoglobulin	25/636	119/18903	1.58882e-13	8.17537e-11	6.8979e-11	C1S/CLU/C3/C4A/C1QB/C6/C1QC/C8G/C1R/IGHA2/C2/CFI/IGHA1/C5/IGHG1/IGHG2/IGLC7/IGHG3/PTPRC/IGHG4/HPX/IGHM/CD46/MBL2/C1QA	25
4	GO:0006958	complement activation, classical pathway	23/636	106/18903	7.27775e-13	3.37033e-10	2.84369e-10	C1S/CLU/C3/C4A/C1QB/C6/C1QC/C8G/C1R/IGHA2/C2/CFI/IGHA1/C5/IGHG1/IGHG2/IGLC7/IGHG3/IGHG4/IGHM/CD46/MBL2/C1QA	23
5	GO:0002181	cytoplasmic translation	28/528	161/18903	8.10187e-15	3.42304e-11	3.04801e-11	RPS7/RPS4X/RPS24/EIF3B/RPS2/RPS3/RPLP0/RPS17/RPL3/RPL13A/RACK1/RPL21/RPS16/RPS8/RPL14/RPL18/RPL22/SYNCRIP/RPL12/EIF3A/EIF2S2/RPL10A/EIF3C/RPS14/EIF3K/RPL7A/EIF4A2/RPLP2	28
5	GO:0006520	cellular amino acid metabolic process	31/528	289/18903	1.56329e-10	3.30245e-07	2.94063e-07	ETFA/ATP2B4/ART4/ARG1/KYAT3/PFAS/MSRA/ASNS/HAAO/LRRC47/CARS1/SEPHS1/GFPT1/GPT/ETFB/GART/NOS2/THAP4/HGD/DDAH2/ADSS2/GCLC/HMGCL/DDAH1/NIT2/HARS1/ENOPH1/KARS1/WARS1/IARS1/GCLM	31
5	GO:0052548	regulation of endopeptidase activity	36/528	428/18903	4.44575e-09	6.2611e-06	5.57513e-06	RPS3/PZP/RACK1/CSTA/CTSH/A2ML1/SERPINI2/SERPINA4/SERPINB2/SERPINA10/CTSD/TMED10/SERPINE2/CASP1/CSNK2A1/CRADD/PAK2/BID/GAPDH/CSTB/SERPINB5/PRDX3/PICALM/BCL10/SPINK5/GPI/HSPE1/CYCS/GSN/SPINT1/SORL1/CD44/FIS1/APP/CST2/CST1	36
5	GO:0052547	regulation of peptidase activity	37/528	459/18903	8.46183e-09	8.93781e-06	7.95858e-06	RPS3/PZP/RACK1/CTSB/CSTA/CTSH/A2ML1/SERPINI2/SERPINA4/SERPINB2/SERPINA10/CTSD/TMED10/SERPINE2/CASP1/CSNK2A1/CRADD/PAK2/BID/GAPDH/CSTB/SERPINB5/PRDX3/PICALM/BCL10/SPINK5/GPI/HSPE1/CYCS/GSN/SPINT1/SORL1/CD44/FIS1/APP/CST2/CST1	37
5	GO:1901605	alpha-amino acid metabolic process	23/528	205/18903	1.5994e-08	1.35149e-05	1.20342e-05	ATP2B4/ART4/ARG1/KYAT3/PFAS/MSRA/ASNS/HAAO/SEPHS1/GFPT1/GPT/GART/NOS2/THAP4/HGD/DDAH2/ADSS2/GCLC/HMGCL/DDAH1/NIT2/ENOPH1/GCLM	23
5	GO:0051346	negative regulation of hydrolase activity	32/528	373/18903	2.05296e-08	1.44563e-05	1.28724e-05	LEPR/PZP/CTSB/CSTA/A2ML1/SERPINI2/SERPINA4/SERPINB2/SERPINA10/TMED10/SERPINE2/CSNK2A1/PAK2/GAPDH/CSTB/SERPINB5/ANXA1/PRDX3/PICALM/PRKCZ/ARFGEF1/SPINK5/GPI/SPINT1/SORL1/SORT1/PTPA/CD44/APP/CST2/CST1/APOA1	32
5	GO:0006958	complement activation, classical pathway	16/528	106/18903	3.97652e-08	2.40011e-05	2.13716e-05	IGHV2-70/C7/IGLL1/IGHV5-51/IGLC1/IGHV3-72/IGHV6-1/C9/IGHV3-73/IGHV3-33/IGHV3-38/IGHV3-64D/IGHV1-18/IGHV3-49/C4BPA/C1QBP	16
5	GO:0010466	negative regulation of peptidase activity	25/528	263/18903	1.05035e-07	5.54714e-05	4.93939e-05	PZP/CTSB/CSTA/A2ML1/SERPINI2/SERPINA4/SERPINB2/SERPINA10/TMED10/SERPINE2/CSNK2A1/PAK2/GAPDH/CSTB/SERPINB5/PRDX3/PICALM/SPINK5/GPI/SPINT1/SORL1/CD44/APP/CST2/CST1	25
5	GO:0010951	negative regulation of endopeptidase activity	24/528	252/18903	1.82391e-07	8.56222e-05	7.62414e-05	PZP/CSTA/A2ML1/SERPINI2/SERPINA4/SERPINB2/SERPINA10/TMED10/SERPINE2/CSNK2A1/PAK2/GAPDH/CSTB/SERPINB5/PRDX3/PICALM/SPINK5/GPI/SPINT1/SORL1/CD44/APP/CST2/CST1	24
5	GO:0002455	humoral immune response mediated by circulating immunoglobulin	16/528	119/18903	2.0771e-07	8.67013e-05	7.72022e-05	IGHV2-70/C7/IGLL1/IGHV5-51/IGLC1/IGHV3-72/IGHV6-1/C9/IGHV3-73/IGHV3-33/IGHV3-38/IGHV3-64D/IGHV1-18/IGHV3-49/C4BPA/C1QBP	16
6	GO:0007015	actin filament organization	103/1352	454/18903	1.46279e-26	8.18575e-23	6.40084e-23	RICTOR/ITGB1BP1/BRK1/HIP1R/JAK2/SLC9A1/MICAL1/CORO1C/ARPC2/SFRP1/ARHGEF5/RAC2/ZYX/DIAPH1/CYFIP2/MYO7A/TWF1/ARRB1/MYADM/ANG/PYCARD/PDXP/CORO7/ARAP1/ARHGAP35/FLII/CFL2/ARPC3/ARHGEF10L/RASA1/ARPC1A/MTPN/RHOD/ARPC4/CAPZA2/PRKCE/TACSTD2/ARF1/WASHC4/TMOD3/MYO6/LIMA1/WDR1/ALDOA/CAPZA1/CAPZB/CTNNA1/MYO1B/PIK3CA/WASHC5/BBS4/SWAP70/ABI1/PFN2/TJP1/BAIAP2L2/TRIOBP/ARHGAP18/INPPL1/MTOR/NCK1/DIAPH2/ALOX15/S100…	103
6	GO:0110053	regulation of actin filament organization	70/1352	278/18903	4.45574e-21	1.24672e-17	9.74869e-18	RICTOR/ITGB1BP1/BRK1/HIP1R/SLC9A1/ARPC2/SFRP1/ARHGEF5/CYFIP2/TWF1/MYADM/PYCARD/PDXP/ARAP1/ARHGAP35/FLII/CFL2/ARPC3/ARHGEF10L/RASA1/ARPC1A/MTPN/ARPC4/CAPZA2/PRKCE/TACSTD2/ARF1/WASHC4/TMOD3/LIMA1/WDR1/CAPZA1/CAPZB/PIK3CA/WASHC5/BBS4/SWAP70/PFN2/TJP1/BAIAP2L2/TRIOBP/ARHGAP18/MTOR/NCK1/ALOX15/S100A10/ROCK2/VIL1/SMAD3/CYFIP1/NCKAP1/DSTN/CORO1B/NCK2/PIK3R2/SSH3/GRB2/PXN/CTNNA2/PAK1/TPM1/FER/PIK3R1/BIN1…	70
6	GO:1990778	protein localization to cell periphery	77/1352	337/18903	2.62762e-20	4.90139e-17	3.83264e-17	SMURF1/ARL13B/ITGB1BP1/AKT1/RAB29/C2CD5/IFT80/MYADM/RAB3D/CDH1/IQSEC2/LZTFL1/BBS2/PRKCH/AMN/DENND4C/AKT2/TMBIM1/PRKCE/TSPAN15/FCHO2/SLC1A1/LGALS3/TSPAN14/PDZK1/EFR3A/RAB34/EPB41L2/GBP1/GOLPH3/JUP/EPB41L3/CLTC/ATP1B1/VPS35/PIP5K1A/FLOT1/PPP2R5A/STXBP1/EHD1/FLOT2/TTC7A/WDR19/PRKG2/OPTN/LYPLA1/AFDN/TNIK/PDZD3/DAB2/MYL12A/BBS1/S100A10/RAB8B/RAB13/LDLRAP1/ROCK2/VIL1/PKP3/STX3/SLC9A3R1/ACTB/KIF5B/PRKCI…	77
6	GO:0008154	actin polymerization or depolymerization	57/1352	200/18903	3.73491e-20	5.22514e-17	4.0858e-17	RICTOR/BRK1/HIP1R/JAK2/MICAL1/ARPC2/DIAPH1/CYFIP2/TWF1/MYADM/ANG/PYCARD/PDXP/CORO7/ARHGAP35/FLII/CFL2/ARPC3/RASA1/ARPC1A/MTPN/ARPC4/CAPZA2/PRKCE/TMOD3/LIMA1/WDR1/CAPZA1/CAPZB/PIK3CA/WASHC5/BBS4/SWAP70/ABI1/PFN2/BAIAP2L2/TRIOBP/ARHGAP18/MTOR/NCK1/DIAPH2/ALOX15/VIL1/CYFIP1/NCKAP1/DSTN/NCK2/PIK3R2/SSH3/GRB2/FER/BIN1/PFN1/ARPC5/CARMIL1/DBNL/VILL	57
6	GO:0030832	regulation of actin filament length	50/1352	162/18903	1.77487e-19	1.98643e-16	1.55329e-16	RICTOR/BRK1/HIP1R/ARPC2/CYFIP2/TWF1/MYADM/PYCARD/PDXP/ARHGAP35/FLII/CFL2/ARPC3/RASA1/ARPC1A/MTPN/MYO3B/ARPC4/CAPZA2/PRKCE/TMOD3/LIMA1/WDR1/CAPZA1/CAPZB/PIK3CA/BBS4/SWAP70/PFN2/BAIAP2L2/TRIOBP/ARHGAP18/MTOR/NCK1/ALOX15/VIL1/CYFIP1/NCKAP1/DSTN/NCK2/PIK3R2/SSH3/GRB2/FER/BIN1/PFN1/ARPC5/CARMIL1/DBNL/VILL	50
6	GO:0032956	regulation of actin cytoskeleton organization	79/1352	365/18903	2.73347e-19	2.54941e-16	1.99351e-16	GPM6B/RICTOR/ITGB1BP1/BRK1/HIP1R/SLC9A1/SMIM22/ARPC2/SFRP1/ARHGEF5/RAC2/CYFIP2/TWF1/MYADM/PYCARD/PDXP/ARAP1/ARHGAP35/FLII/CFL2/ARPC3/ARHGEF10L/RASA1/ARPC1A/MTPN/RHOD/MYO3B/ARPC4/CAPZA2/PRKCE/TACSTD2/ARF1/WASHC4/TMOD3/LIMA1/WDR1/CAPZA1/CAPZB/PIK3CA/ARHGDIA/WASHC5/BBS4/SWAP70/PFN2/TJP1/BAIAP2L2/TRIOBP/ARHGAP18/MTOR/NCK1/ALOX15/S100A10/ROCK2/VIL1/SMAD3/RHOB/CYFIP1/NCKAP1/DSTN/CORO1B/NCK2/PIK3R2/SSH3…	79
6	GO:0008064	regulation of actin polymerization or depolymerization	49/1352	159/18903	4.39408e-19	3.10581e-16	2.42859e-16	RICTOR/BRK1/HIP1R/ARPC2/CYFIP2/TWF1/MYADM/PYCARD/PDXP/ARHGAP35/FLII/CFL2/ARPC3/RASA1/ARPC1A/MTPN/ARPC4/CAPZA2/PRKCE/TMOD3/LIMA1/WDR1/CAPZA1/CAPZB/PIK3CA/BBS4/SWAP70/PFN2/BAIAP2L2/TRIOBP/ARHGAP18/MTOR/NCK1/ALOX15/VIL1/CYFIP1/NCKAP1/DSTN/NCK2/PIK3R2/SSH3/GRB2/FER/BIN1/PFN1/ARPC5/CARMIL1/DBNL/VILL	49
6	GO:0016050	vesicle organization	77/1352	353/18903	4.85585e-19	3.10581e-16	2.42859e-16	ABCB6/CSNK1D/SNX3/HGS/CORO1C/DNAJC13/RAB29/C2CD5/BACE2/ATP6V1F/ARFGAP3/TRAPPC3/TMEM9/MYO7A/AGFG1/ATP6V0C/TMED9/VPS18/ARL8B/ATP6V1H/VPS33B/PAFAH1B1/AP3M1/AP1S3/AKT2/SEC22B/PEF1/WASHC4/SEC24C/USO1/TFG/SAR1B/RAB34/GOLPH3/SEC24D/AP1S1/VPS37D/STXBP6/WASHC5/RAB1A/SNX33/ANKFY1/TRAPPC2L/STXBP1/ATP6V0A1/VPS33A/STX2/ALS2/ATP6V1D/STAM/UNC13B/TOM1/OSBP/STAM2/S100A10/RAB8B/VAV3/PDCD6/RAB32/RAB13/RAB22A/STX3/R…	77
6	GO:1902903	regulation of supramolecular fiber organization	81/1352	384/18903	4.99505e-19	3.10581e-16	2.42859e-16	RICTOR/ITGB1BP1/BRK1/HIP1R/SLC9A1/ARPC2/SFRP1/ARHGEF5/ARL2/CYFIP2/TWF1/MYADM/PYCARD/PDXP/ARAP1/ARHGAP35/FLII/CFL2/ARPC3/ARHGEF10L/RASA1/ARPC1A/MTPN/DCTN1/ARPC4/CAPZA2/PRKCE/TACSTD2/ARF1/PFDN2/WASHC4/VBP1/TMOD3/PSEN1/DRG1/LIMA1/PARK7/GPX1/TBCD/WDR1/CAPZA1/CAPZB/PIK3CA/WASHC5/BBS4/SWAP70/PFN2/TJP1/BAIAP2L2/TRIOBP/ARHGAP18/MTOR/NCK1/ALOX15/S100A10/ROCK2/VIL1/SMAD3/CYFIP1/HSPA8/NCKAP1/DSTN/CORO1B/NCK…	81
6	GO:0032970	regulation of actin filament-based process	83/1352	406/18903	1.3824e-18	7.73593e-16	6.04911e-16	GPM6B/RICTOR/ITGB1BP1/BRK1/HIP1R/SLC9A1/ATP2A2/SMIM22/ARPC2/SFRP1/ARHGEF5/RAC2/CYFIP2/TWF1/MYADM/PYCARD/PDXP/ARAP1/ARHGAP35/FLII/CFL2/ARPC3/ARHGEF10L/RASA1/ARPC1A/MTPN/RHOD/MYO3B/ARPC4/CAPZA2/PRKCE/TACSTD2/ARF1/WASHC4/TMOD3/LIMA1/JUP/WDR1/CAPZA1/CAPZB/PIK3CA/ARHGDIA/WASHC5/BBS4/SWAP70/PFN2/TJP1/BAIAP2L2/TRIOBP/ARHGAP18/MTOR/NCK1/ALOX15/S100A10/ROCK2/VIL1/SMAD3/RHOB/CYFIP1/NCKAP1/SRI/DSTN/CORO1B/N…	83
P-values were calculated using a one-sided hypergeometric test. Adjusted P-values are Benjamini–Hochberg corrected.
