# Supplementary material for: Host-derived protein profiles of human neonatal meconium across gestational ages
Source: Nat Commun. 2024 Jul 17;15:5543. doi: 10.1038/s41467-024-49805-w (PMC11255260; doi:10.1038/s41467-024-49805-w)
Supplement: Supplementary file 7 — Supplementary Data 4 [file 41467_2024_49805_MOESM7_ESM.xlsx]

## Sheet: Supplementary Data 4
Supplementary Data 4. Clinical characteristics of specific diseases
	N
Gastrointestinal disease; GID
Jejunal atresia	3
Esophageal atresia	2
Gastroschisis	2
Allied disorders of Hirschsprung's disease	1
Anal atresia	1
Congenital diaphragmatic hernia; CDH	1
Others	2
Congenital heart disease; CHD
Double outlet right ventricular; DORV	8
Ventricular septal defect; VSD	6
Tetralogy of Fallot; TOF	5
Atrioventricular septal defect; AVSD	4
Coarctation of the aorta; CoA	4
Pulmonary atresia /ventricular septal defect; PA/VSD	4
Pulmonary atresia with intact ventricular septum; PA/IVS	3
Corrected transposition of the great arteries; CTGA	1
Hypoplastic left heart syndrome; HLHS	1
Interrupted aortic arch; IAA	1
Major aortopulmonary collateral arteries; MAPCAs	1
Single ventricular; SV, Pulmonary atresia; PA	1
Transposition of the great arteries; TGA	1
Othrs	7
Chromosomal abnormality; CA
Trisomy 21	6
22q11.2 deletion syndrome	2
Trisomy 18	1
Turner syndrome	1
Congenital infection disease; CID
Congenital CMV infection	1
ESBL infection	1
Escherichia coli pneumonia	1
GBS pneumonia	1
CMV, cytomegalovirus; ESBL, extended spectrum beta-lactamase GBS, group B streptococcus
