# Supplementary material for: Host-derived protein profiles of human neonatal meconium across gestational ages
Source: Nat Commun. 2024 Jul 17;15:5543. doi: 10.1038/s41467-024-49805-w (PMC11255260; doi:10.1038/s41467-024-49805-w)
Supplement: Supplementary file 8 — Supplementary Data 5 [file 41467_2024_49805_MOESM8_ESM.xlsx]

## Sheet: Supplementary Data 5
Supplementary Data 5. List of the 57 meconium proteins utilised in the gestational prediction model
Cluster	UniProt Accession Number	Gene Symbol	Protein Name	Coefficient
2	P62979	RPS27A	Ubiquitin-40S ribosomal protein S27a	1.405
1	P55327	TPD52	Tumor protein D52	0.7898
1	P11678	EPX	Eosinophil peroxidase	0.694949
1	Q8IW75	SERPINA12	Serpin A12	0.6451
2	Q96JZ2	HSH2D	Hematopoietic SH2 domain-containing protein	0.643926
2	Q9H444	CHMP4B	Charged multivesicular body protein 4b	0.394703
1	Q9BSW2	CRACR2A	EF-hand calcium-binding domain-containing protein 4B	0.378486
2	Q6P5S2	LEG1	Protein LEG1 homolog	0.356237
3	P27487	DPP4	Dipeptidyl peptidase 4	0.342789
1	Q02817	MUC2	Mucin-2	0.271613
1	Q99961	SH3GL1	Endophilin-A2	0.25436
1	P31025	LCN1	Lipocalin-1	0.233762
6	Q9UKW4	VAV3	Guanine nucleotide exchange factor VAV3	0.203192
1	Q96DA0	ZG16B	Zymogen granule protein 16 homolog B	0.186084
3	Q96PL1	SCGB3A2	Secretoglobin family 3A member 2	0.175059
1	Q6ZN66	GBP6	Guanylate-binding protein 6	0.129732
1	Q9NWX6	THG1L	Probable tRNA(His) guanylyltransferase	0.120866
5	P35900	KRT20	Keratin, type I cytoskeletal 20	0.089808
2	P06731	CEACAM5	Carcinoembryonic antigen-related cell adhesion molecule 5	0.0886536
1	Q14CN2	CLCA4	Calcium-activated chloride channel regulator 4	0.0089466
4	P48960	ADGRE5	Adhesion G protein-coupled receptor E5	-0.0260459
4	P08758	ANXA5	Annexin A5	-0.029749
4	Q15113	PCOLCE	Procollagen C-endopeptidase enhancer 1	-0.0459005
5	Q9GZX9	TWSG1	Twisted gastrulation protein homolog 1	-0.0517234
3	P15289	ARSA	Arylsulfatase A	-0.0520357
4	P02771	AFP	Alpha-fetoprotein	-0.0684563
4	O75841	UPK1B	Uroplakin-1b	-0.070679
4	Q9Y639	NPTN	Neuroplastin	-0.108009
5	P01814	IGHV2-70	Immunoglobulin heavy variable 2-70	-0.1279
4	P12429	ANXA3	Annexin A3	-0.128662
4	P05556	ITGB1	Integrin beta-1	-0.175568
5	O00462	MANBA	Beta-mannosidase	-0.194809
2	Q9Y6R0	NUMBL	Numb-like protein	-0.197236
5	P09874	PARP1	Poly [ADP-ribose] polymerase 1	-0.201418
6	P43005	SLC1A1	Excitatory amino acid transporter 3	-0.205793
4	O43490	PROM1	Prominin-1	-0.205835
5	P01772	IGHV3-33	Immunoglobulin heavy variable 3-33	-0.215454
4	P18084	ITGB5	Integrin beta-5	-0.233728
4	Q9BXX0	EMILIN2	EMILIN-2	-0.245257
4	P22352	GPX3	Glutathione peroxidase 3	-0.245272
4	P51858	HDGF	Hepatoma-derived growth factor	-0.274177
4	P47972	NPTX2	Neuronal pentraxin-2	-0.324667
4	O95777	LSM8	U6 snRNA-associated Sm-like protein LSm8	-0.388534
4	P01033	TIMP1	Metalloproteinase inhibitor 1	-0.413544
4	P38571	LIPA	Lysosomal acid lipase/cholesteryl ester hydrolase	-0.43728
4	Q9NRD1	FBXO6	F-box only protein 6	-0.47844
4	P40121	CAPG	Macrophage-capping protein	-0.479957
4	P10619	CTSA	Lysosomal protective protein	-0.494463
4	Q9Y279	VSIG4	V-set and immunoglobulin domain-containing protein 4	-0.508415
4	P26006	ITGA3	Integrin alpha-3	-0.56333
4	P22897	MRC1	Macrophage mannose receptor 1	-0.628944
4	Q9NP59	SLC40A1	Solute carrier family 40 member 1	-0.661871
4	P24043	LAMA2	Laminin subunit alpha-2	-0.718985
4	Q16881	TXNRD1	Thioredoxin reductase 1, cytoplasmic	-0.773555
4	O95498	VNN2	Vascular non-inflammatory molecule 2	-0.819765
6	P20073	ANXA7	Annexin A7	-0.88038
4	Q14315	FLNC	Filamin-C	-0.902802
