# Supplementary material for: Host-derived protein profiles of human neonatal meconium across gestational ages
Source: Nat Commun. 2024 Jul 17;15:5543. doi: 10.1038/s41467-024-49805-w (PMC11255260; doi:10.1038/s41467-024-49805-w)
Supplement: Supplementary file 10 — Source Data [file 41467_2024_49805_MOESM10_ESM.xlsx]

## Sheet: Fig.1c
Number of samples	Number of detected proteins
1	5370
2	5293
3	5241
4	5192
5	5135
6	5085
7	5053
8	5007
9	4967
10	4939
11	4908
12	4876
13	4843
14	4809
15	4786
16	4763
17	4740
18	4713
19	4690
20	4664
21	4637
22	4614
23	4593
24	4573
25	4551
26	4530
27	4511
28	4491
29	4475
30	4452
31	4431
32	4414
33	4388
34	4364
35	4347
36	4320
37	4299
38	4281
39	4262
40	4246
41	4224
42	4205
43	4193
44	4174
45	4155
46	4138
47	4110
48	4094
49	4073
50	4053
51	4040
52	4025
53	4014
54	3997
55	3986
56	3962
57	3950
58	3932
59	3921
60	3907
61	3891
62	3871
63	3856
64	3837
65	3827
66	3808
67	3799
68	3788
69	3776
70	3768
71	3755
72	3747
73	3738
74	3726
75	3713
76	3696
77	3684
78	3672
79	3664
80	3657
81	3641
82	3627
83	3611
84	3605
85	3589
86	3573
87	3567
88	3557
89	3550
90	3537
91	3530
92	3520
93	3514
94	3505
95	3489
96	3477
97	3466
98	3451
99	3439
100	3433
101	3418
102	3404
103	3396
104	3379
105	3371
106	3359
107	3345
108	3336
109	3330
110	3325
111	3317
112	3304
113	3294
114	3282
115	3274
116	3263
117	3258
118	3243
119	3238
120	3229
121	3221
122	3206
123	3191
124	3178
125	3168
126	3156
127	3144
128	3125
129	3113
130	3093
131	3076
132	3064
133	3055
134	3045
135	3035
136	3023
137	3014
138	2998
139	2992
140	2980
141	2967
142	2951
143	2941
144	2928
145	2916
146	2902
147	2894
148	2881
149	2867
150	2854
151	2846
152	2833
153	2821
154	2806
155	2798
156	2781
157	2769
158	2760
159	2743
160	2735
161	2724
162	2710
163	2701
164	2683
165	2665
166	2653
167	2639
168	2630
169	2618
170	2596
171	2583
172	2569
173	2551
174	2540
175	2523
176	2511
177	2496
178	2488
179	2478
180	2468
181	2453
182	2441
183	2424
184	2412
185	2398
186	2380
187	2364
188	2352
189	2338
190	2319
191	2301
192	2281
193	2260
194	2249
195	2231
196	2218
197	2208
198	2192
199	2175
200	2164
201	2152
202	2136
203	2123
204	2105
205	2087
206	2071
207	2066
208	2049
209	2030
210	2011
211	1996
212	1987
213	1970
214	1957
215	1937
216	1925
217	1907
218	1890
219	1872
220	1858
221	1837
222	1820
223	1811
224	1792
225	1773
226	1754
227	1739
228	1720
229	1704
230	1688
231	1671
232	1652
233	1634
234	1613
235	1590
236	1567
237	1543
238	1523
239	1496
240	1464
241	1447
242	1410
243	1389
244	1366
245	1345
246	1320
247	1287
248	1252
249	1216
250	1171
251	1122
252	1078
253	1028
254	969
255	914
256	851
257	776
258	680
259	546

## Sheet: Fig.5a
Actual GA	Predicted GA	Sex
22.8571	25.7491	Female
23	25.1095	Female
23.1429	24.5581	Male
23.1429	24.3248	Female
23.4286	25.7126	Female
23.8571	24.8577	Female
24.4286	24.8559	Male
25.4286	25.689	Male
26	28.0268	Female
26.5714	27.6799	Male
26.8571	27.6313	Male
27	28.6454	Male
27	27.877	Female
27.7143	29.072	Male
27.8571	29.906	Male
27.8571	27.0019	Male
28.4286	28.7427	Male
28.7143	29.3382	Female
28.7143	28.7712	Female
28.7143	30.0307	Male
28.8571	30.5733	Female
29.4286	30.1544	Male
29.5714	29.7139	Male
29.8571	30.555	Female
29.8571	30.867	Female
30	29.5542	Female
30.1429	31.504	Female
31.1429	31.9588	Male
31.4286	30.346	Male
31.5714	31.0987	Male
31.5714	31.5026	Male
31.7143	32.0628	Male
31.7143	32.0987	Female
32	33.2551	Female
32.1429	31.7418	Female
32.2857	33.4278	Female
32.2857	31.9042	Male
32.2857	32.8739	Female
32.4286	31.5676	Female
32.4286	32.6854	Female
32.8571	33.4094	Female
33.1429	33.1601	Female
33.2857	34.776	Female
33.2857	32.6701	Male
33.2857	31.3405	Male
33.2857	33.8533	Female
33.5714	34.742	Male
33.5714	34.4465	Female
33.5714	34.892	Female
33.7143	33.1182	Female
33.7143	33.6136	Male
33.7143	32.6487	Female
33.7143	33.9959	Female
33.8571	33.8074	Male
34	33.1726	Male
34	34.3612	Male
34	31.671	Male
34	33.9465	Male
34.1429	35.0994	Male
34.1429	34.236	Male
34.1429	34.5388	Female
34.2857	33.441	Male
34.2857	34.6256	Male
34.2857	35.3899	Male
34.2857	34.3247	Female
34.4286	35.1303	Male
34.4286	34.5336	Female
34.4286	34.8921	Female
34.4286	33.4201	Female
34.4286	34.803	Female
34.5714	34.5745	Female
34.5714	34.2489	Female
34.5714	34.169	Female
34.5714	33.9933	Male
34.5714	34.6174	Female
34.7143	34.475	Male
34.8571	35.8626	Male
34.8571	34.72	Male
34.8571	34.4126	Male
34.8571	34.9782	Female
34.8571	35.184	Female
35	34.9236	Female
35.1429	34.7822	Male
35.1429	35.0917	Female
35.1429	33.0581	Male
35.2857	36.0139	Male
35.2857	35.2238	Female
35.2857	34.7197	Female
35.2857	33.1853	Male
35.2857	34.8432	Male
35.5714	33.5683	Female
35.7143	35.1241	Female
35.7143	35.2769	Male
35.7143	33.8319	Female
35.8571	36.3822	Male
35.8571	35.8005	Female
36.1429	35.8769	Male
36.1429	36.7308	Female
36.1429	36.5844	Female
36.4286	35.8205	Female
36.4286	35.7013	Female
36.7143	38.993	Male
36.7143	36.2415	Female
36.8571	35.8449	Female
36.8571	36.0363	Female
37.1429	37.4244	Female
37.1429	37.4401	Female
37.1429	37.3051	Male
37.1429	37.9735	Female
37.2857	36.5547	Male
37.2857	37.0836	Female
37.2857	36.8522	Female
37.4286	36.2717	Female
37.5714	37.6949	Male
37.5714	36.5513	Female
37.7143	37.5011	Male
37.7143	35.4353	Female
37.7143	37.8352	Female
37.7143	37.3054	Female
37.7143	34.9926	Female
37.8571	38.2613	Male
37.8571	37.9667	Male
38	39.2604	Female
38	38.5352	Female
38	37.3994	Female
38.1429	38.3276	Female
38.1429	38.553	Male
38.2857	37.6292	Female
38.4286	38.3165	Female
38.5714	37.3175	Male
38.5714	38.598	Female
38.7143	38.2989	Male
39	38.0624	Male
39.1429	37.3551	Female
39.1429	37.9514	Male
39.1429	38.4115	Female
39.2857	39.7328	Female
39.2857	39.4762	Male
39.4286	39.1986	Female
39.5714	39.2638	Female
39.5714	39.2012	Female
39.5714	39.5715	Female
39.7143	39.5093	Male
39.7143	39.3803	Male
40	38.4506	Female
40.1429	39.1962	Female
40.7143	39.0238	Male
40.8571	38.9205	Male
41.2857	39.6352	Female

## Sheet: Fig.5b
Actual GA	Predicted GA	Sex
25.2857	28.0706	Female
27.2857	28.7674	Female
28.2857	31.2989	Female
28.4286	31.0891	Male
29.2857	31.3412	Male
29.5714	28.7383	Male
29.7143	32.2618	Male
30	30.6648	Male
30.8571	31.8085	Male
31.8571	32.7944	Female
32.1429	30.4379	Male
32.1429	31.7294	Male
32.1429	34.9687	Male
32.1429	31.9576	Male
32.4286	33.3023	Male
32.4286	34.1107	Female
33.2857	34.2553	Female
33.8571	31.6591	Male
34	33.6334	Male
34.2857	35.0972	Female
34.2857	32.7157	Male
34.5714	34.5474	Female
34.8571	35.6947	Male
35	34.818	Female
35.1429	35.5489	Male
35.1429	35.6721	Male
35.1429	35.7912	Male
35.2857	33.4643	Male
35.4286	35.0965	Female
35.4286	36.3887	Female
35.5714	35.0869	Male
35.5714	35.1007	Female
35.7143	34.326	Female
35.7143	36.0151	Female
35.8571	34.9707	Male
36.2857	36.5949	Female
36.2857	33.9147	Male
36.4286	35.0481	Female
36.5714	34.7186	Male
37.1429	37.2474	Male
37.4286	36.2681	Female
37.4286	35.3505	Female
37.4286	38.306	Male
37.7143	38.3946	Male
37.7143	38.0098	Female
38.2857	37.8638	Male
38.4286	37.729	Female
38.4286	38.5917	Female
38.5714	36.8923	Female
38.5714	38.6056	Male
39	38.9884	Male
39.8571	37.5845	Female
40.4286	40.4212	Female
40.7143	39.7963	Male
40.7143	39.3146	Female

## Sheet: Fig.5c
Actual GA	Predicted GA	Sex
24.1429	27.9737	Female
26	25.961	Female
28.4286	32.3758	Male
28.8571	32.2702	Female
30.4286	32.4182	Male
31.8571	29.8965	Female
32	33.4815	Female
32.1429	29.4956	Female
33.5714	33.9095	Male
34	33.5681	Female
34.1429	33.0617	Male
34.5714	33.4972	Female
35.1429	31.4086	Female
35.2857	36.741	Male
35.7143	33.8169	Female
36	32.0732	Female
36.2857	36.6267	Female
36.4286	32.5603	Male
36.5714	34.3836	Female
37.1429	33.9248	Female
37.2857	34.0852	Female
37.2857	33.6875	Female
37.2857	37.1002	Female
37.4286	38.8192	Male
37.5714	34.9002	Male
37.5714	35.669	Male
37.5714	39.115	Female
37.5714	36.2988	Male
37.8571	37.3212	Female
37.8571	37.4315	Female
38	35.2579	Female
38	37.6582	Male
38.1429	34.6961	Male
38.1429	35.3622	Male
38.5714	38.2245	Female
38.7143	36.0892	Female
38.7143	33.9162	Female
38.7143	34.6032	Female
38.7143	38.794	Female
39	39.5566	Female
39.1429	35.585	Female
39.1429	38.2891	Female
39.1429	35.8007	Female
39.4286	38.9611	Male
39.5714	38.4895	Female
39.5714	37.0425	Female
39.7143	38.2485	Male
39.8571	37.8086	Male
40.2857	35.0487	Female
40.2857	38.0471	Male
40.2857	33.8531	Female
40.2857	39.1019	Male
40.8571	39.018	Female
40.8571	39.0805	Female
40.8571	39.9041	Female

## Sheet: Fig.5d
Discrepancy	Category
-0.239307	Non-disease (149 samples)
-0.213154	Non-disease (149 samples)
2.04888	Non-disease (149 samples)
-1.08253	Non-disease (149 samples)
0.281547	Non-disease (149 samples)
2.27876	Non-disease (149 samples)
1.00542	Non-disease (149 samples)
0.40417	Non-disease (149 samples)
1.26037	Non-disease (149 samples)
0.623951	Non-disease (149 samples)
0.260469	Non-disease (149 samples)
-0.0764265	Non-disease (149 samples)
-0.844687	Non-disease (149 samples)
-0.307663	Non-disease (149 samples)
1.14206	Non-disease (149 samples)
-0.472751	Non-disease (149 samples)
-0.381512	Non-disease (149 samples)
-0.401093	Non-disease (149 samples)
0.535184	Non-disease (149 samples)
-1.78773	Non-disease (149 samples)
-0.860986	Non-disease (149 samples)
-0.415353	Non-disease (149 samples)
-0.731014	Non-disease (149 samples)
1.10848	Non-disease (149 samples)
0.056883	Non-disease (149 samples)
-0.360677	Non-disease (149 samples)
-0.202133	Non-disease (149 samples)
1.17059	Non-disease (149 samples)
-0.137179	Non-disease (149 samples)
1.49031	Non-disease (149 samples)
0.123492	Non-disease (149 samples)
0.956547	Non-disease (149 samples)
-1.1915	Non-disease (149 samples)
-1.93668	Non-disease (149 samples)
0.427336	Non-disease (149 samples)
0.184731	Non-disease (149 samples)
0.728168	Non-disease (149 samples)
1.64536	Non-disease (149 samples)
0.00303143	Non-disease (149 samples)
-1.15692	Non-disease (149 samples)
-0.322511	Non-disease (149 samples)
-2.00317	Non-disease (149 samples)
-1.25395	Non-disease (149 samples)
0.52507	Non-disease (149 samples)
0.697853	Non-disease (149 samples)
0.701722	Non-disease (149 samples)
0.105071	Non-disease (149 samples)
-1.54941	Non-disease (149 samples)
-0.61558	Non-disease (149 samples)
-0.827442	Non-disease (149 samples)
-0.731349	Non-disease (149 samples)
0.0931027	Non-disease (149 samples)
-0.0619234	Non-disease (149 samples)
-0.265999	Non-disease (149 samples)
-0.608121	Non-disease (149 samples)
-0.946672	Non-disease (149 samples)
0.361219	Non-disease (149 samples)
-1.01224	Non-disease (149 samples)
-0.204963	Non-disease (149 samples)
-0.590139	Non-disease (149 samples)
0.339934	Non-disease (149 samples)
0.815908	Non-disease (149 samples)
2.28403	Non-disease (149 samples)
-2.279	Non-disease (149 samples)
1.41526	Non-disease (149 samples)
0.256868	Non-disease (149 samples)
0.395895	Non-disease (149 samples)
-0.566042	Non-disease (149 samples)
-2.32905	Non-disease (149 samples)
1.00987	Non-disease (149 samples)
0.588181	Non-disease (149 samples)
2.10955	Non-disease (149 samples)
0.552274	Non-disease (149 samples)
2.89197	Non-disease (149 samples)
-1.69049	Non-disease (149 samples)
-0.0511705	Non-disease (149 samples)
-0.0688447	Non-disease (149 samples)
-0.445812	Non-disease (149 samples)
0.120938	Non-disease (149 samples)
-0.408854	Non-disease (149 samples)
-0.855258	Non-disease (149 samples)
-0.437368	Non-disease (149 samples)
-0.402389	Non-disease (149 samples)
-0.444546	Non-disease (149 samples)
-0.820872	Non-disease (149 samples)
-0.334029	Non-disease (149 samples)
-0.596065	Non-disease (149 samples)
0.463487	Non-disease (149 samples)
-0.472758	Non-disease (149 samples)
0.109517	Non-disease (149 samples)
0.121091	Non-disease (149 samples)
-0.0534835	Non-disease (149 samples)
-2.10045	Non-disease (149 samples)
0.0265569	Non-disease (149 samples)
0.587982	Non-disease (149 samples)
-2.72166	Non-disease (149 samples)
0.875063	Non-disease (149 samples)
0.297236	Non-disease (149 samples)
-0.056651	Non-disease (149 samples)
0.410097	Non-disease (149 samples)
1.10417	Non-disease (149 samples)
0.348537	Non-disease (149 samples)
-1.00848	Non-disease (149 samples)
-0.100673	Non-disease (149 samples)
-1.65051	Non-disease (149 samples)
-0.0496936	Non-disease (149 samples)
1.32059	Non-disease (149 samples)
1.00053	Non-disease (149 samples)
-2.08478	Non-disease (149 samples)
0.0172879	Non-disease (149 samples)
0.44704	Non-disease (149 samples)
-0.937615	Non-disease (149 samples)
-1.88239	Non-disease (149 samples)
0.19049	Non-disease (149 samples)
0.374442	Non-disease (149 samples)
1.35768	Non-disease (149 samples)
-0.433475	Non-disease (149 samples)
0.314101	Non-disease (149 samples)
1.36117	Non-disease (149 samples)
-0.727297	Non-disease (149 samples)
-1.06557	Non-disease (149 samples)
0.774163	Non-disease (149 samples)
0.162283	Non-disease (149 samples)
0.326884	Non-disease (149 samples)
-0.112117	Non-disease (149 samples)
-0.229957	Non-disease (149 samples)
0.039013	Non-disease (149 samples)
0.876983	Non-disease (149 samples)
-0.442524	Non-disease (149 samples)
0.281661	Non-disease (149 samples)
-0.600622	Non-disease (149 samples)
-0.578156	Non-disease (149 samples)
-0.656542	Non-disease (149 samples)
-1.94522	Non-disease (149 samples)
0.441519	Non-disease (149 samples)
-1.02017	Non-disease (149 samples)
1.18199	Non-disease (149 samples)
0.0460063	Non-disease (149 samples)
1.3164	Non-disease (149 samples)
-0.370234	Non-disease (149 samples)
5.89201e-05	Non-disease (149 samples)
1.7162	Non-disease (149 samples)
0.567609	Non-disease (149 samples)
2.02681	Non-disease (149 samples)
1.25513	Non-disease (149 samples)
0.384377	Non-disease (149 samples)
0.830606	Non-disease (149 samples)
0.725857	Non-disease (149 samples)
0.142521	Non-disease (149 samples)
0.81146	Non-disease (55 samples)
-0.366569	Non-disease (55 samples)
0.406024	Non-disease (55 samples)
-0.0240143	Non-disease (55 samples)
0.837552	Non-disease (55 samples)
0.969582	Non-disease (55 samples)
-0.484544	Non-disease (55 samples)
-0.332029	Non-disease (55 samples)
-1.85284	Non-disease (55 samples)
0.873747	Non-disease (55 samples)
0.309213	Non-disease (55 samples)
0.951394	Non-disease (55 samples)
-1.38045	Non-disease (55 samples)
-0.886395	Non-disease (55 samples)
-1.38833	Non-disease (55 samples)
-0.470746	Non-disease (55 samples)
0.300768	Non-disease (55 samples)
-1.16045	Non-disease (55 samples)
-1.70492	Non-disease (55 samples)
-0.413444	Non-disease (55 samples)
0.529287	Non-disease (55 samples)
-1.57002	Non-disease (55 samples)
-2.0781	Non-disease (55 samples)
0.664762	Non-disease (55 samples)
-2.19808	Non-disease (55 samples)
-1.82146	Non-disease (55 samples)
1.68214	Non-disease (55 samples)
-0.181998	Non-disease (55 samples)
0.648392	Non-disease (55 samples)
2.66052	Non-disease (55 samples)
-0.833103	Non-disease (55 samples)
1.4817	Non-disease (55 samples)
2.05545	Non-disease (55 samples)
2.78484	Non-disease (55 samples)
3.01319	Non-disease (55 samples)
0.937263	Non-disease (55 samples)
2.54753	Non-disease (55 samples)
2.82584	Non-disease (55 samples)
-0.185295	Non-disease (55 samples)
-2.37103	Non-disease (55 samples)
0.960137	Non-disease (55 samples)
-2.27263	Non-disease (55 samples)
-1.67915	Non-disease (55 samples)
-0.918004	Non-disease (55 samples)
0.0342129	Non-disease (55 samples)
-0.699579	Non-disease (55 samples)
0.680285	Non-disease (55 samples)
0.104507	Non-disease (55 samples)
-1.39967	Non-disease (55 samples)
-0.0116226	Non-disease (55 samples)
-0.00735476	Non-disease (55 samples)
-0.421906	Non-disease (55 samples)
0.163096	Non-disease (55 samples)
0.295563	Non-disease (55 samples)
0.8774	Non-disease (55 samples)
-1.07424	GID
-3.73422	GID
-3.20054	GID
-2.67119	GID
-3.86824	GID
-2.62506	GID
-1.08117	GID
1.45527	GID
1.54361	GID
-3.2181	GID
-1.89741	GID
-1.83914	CHD
-5.23703	CHD
-2.18779	CHD
0.338068	CHD
-3.59822	CHD
1.4815	CHD
0.340944	CHD
-3.86824	CHD
-2.74205	CHD
-1.08117	CHD
1.45527	CHD
-1.08195	CHD
3.83087	CHD
-0.039031	CHD
-2.64731	CHD
3.94722	CHD
-1.96069	CHD
-3.44671	CHD
-4.79812	CHD
0.556606	CHD
-1.90246	CHD
-2.23863	CHD
-0.34185	CHD
1.39062	CHD
-4.11112	CHD
-3.55786	CHD
-0.853764	CHD
-1.46577	CHD
-3.34219	CHD
-0.535976	CHD
-6.43259	CHD
-0.346889	CHD
-0.185558	CHD
-2.04852	CHD
-0.467493	CHD
-1.27261	CHD
0.079668	CHD
-2.52894	CHD
-2.7807	CHD
-0.953044	CHD
-1.18383	CHD
-0.425607	CHD
-0.431947	CA
-5.23703	CA
0.338068	CA
0.340944	CA
-3.92682	CA
1.45527	CA
1.98963	CA
-3.55786	CA
-3.34219	CA
-2.52894	CA
0.338068	CID
3.41309	CID
-0.853764	CID
-1.77668	CID

## Sheet: Supplementary Fig.1
Sex	TMPRSS11D	SERPINB4	DSG3	SDR9C7	SERPINB3	CSTA	CSTB	UPP1	TMPRSS11E	SERPINB13	ADGRL1
Male	4.7543	4.9735	5.33818	4.48249	6.27753	5.64704	7.54847	5.80191	4.33826	5.67467	4.85421
Male	4.3089	5.16201	4.39797	4.21411	6.97836	5.98776	6.19251	3.74311	4.54219	5.07924	5.72199
Male	4.29092	5.88195	4.15938	4.72347	7.53572	5.78687	6.04574	3.75826	4.22301	5.44845	4.72406
Male	4.64791	5.17847	4.70898	4.26927	6.82505	6.21257	6.52673	3.97434	4.86974	5.46858	4.71299
Male	4.7101	5.48051	4.95019	4.48535	6.7503	6.21595	6.07488	3.68322	5.1058	5.72843	5.78686
Male	4.13098	5.27951	5.06549	4.52221	6.74662	5.81782	6.40246	3.50085	4.21443	5.50109	5.08951
Male	5.03247	5.56485	5.65103	4.40043	6.89537	6.19239	6.25249	3.81357	5.16125	5.87514	5.76629
Male	4.1216	5.24797	5.18279	4.35365	6.58901	5.80605	5.9142	3.76726	4.85943	5.74208	5.23597
Male	4.49677	5.46358	4.25948	4.4405	7.16818	6.31937	6.20944	4.19983	4.30557	5.65037	5.43119
Male	4.79881	5.45804	4.81894	5.08951	7.15788	6.03297	6.3807	4.29474	4.4829	5.51565	5.30105
Male	4.3194	5.54266	4.78048	4.2733	7.34293	6.16479	6.0972	3.67023	4.68142	5.38562	5.56248
Male	4.2668	5.28704	4.46931	4.62854	7.45845	6.14546	6.31293	3.66931	4.50952	4.99999	5.05018
Male	4.67166	5.5824	4.36631	4.41895	7.44811	5.87438	6.11368	3.65908	4.7631	5.38036	4.83896
Male	4.20495	4.90485	4.27894	4.44984	7.10281	5.93103	6.36761	3.91395	4.38654	5.18573	4.6455
Male	4.0872	5.19219	5.52898	4.371	6.85878	6.37382	6.0549	4.84832	4.88878	5.30803	5.27176
Male	5.04407	5.96906	5.67637	4.33628	7.74271	6.24893	6.56845	3.76323	5.64131	5.59324	5.25798
Male	4.33845	5.22321	4.80432	4.35807	7.58301	5.82154	6.55951	3.73094	4.20075	5.00036	4.67117
Male	4.69204	5.73949	5.05773	4.33795	7.25941	6.26041	6.28786	3.73883	5.30576	5.52557	4.945
Male	4.38911	5.93406	3.93688	4.7317	7.37713	6.74759	6.42951	3.94185	4.74013	5.36733	4.69372
Male	4.20968	5.43262	4.47011	4.45627	7.00392	6.19063	6.39456	3.81726	4.34963	5.42285	5.42836
Male	4.54638	5.031	4.6355	4.43294	7.43096	6.37781	6.40228	3.7902	4.79818	5.35308	4.413
Male	4.79233	5.57768	4.63052	4.77687	7.51541	6.57768	6.29024	3.90239	4.43767	5.73309	5.15929
Male	4.42984	5.80809	4.4254	4.64125	7.68419	6.60982	6.23945	3.84317	4.23005	5.2617	5.52271
Male	4.59932	5.65871	5.0275	4.43986	7.31625	6.57003	6.02092	3.92406	4.66772	5.61927	5.35501
Male	6.04039	5.67822	4.64346	4.75413	7.60147	6.21063	5.98091	3.95232	4.33414	4.9509	4.99344
Male	4.15365	5.48993	4.72923	4.50108	7.73224	6.42665	6.09535	3.72785	4.34885	5.15619	4.69057
Male	4.06146	5.2759	5.57507	4.32522	7.28808	6.10695	5.84794	3.58573	5.35482	5.56084	5.75568
Male	4.12763	4.93861	4.16479	5.12373	7.35288	6.28522	6.28735	3.65018	4.35149	5.2962	4.68111
Male	4.13049	5.43403	4.88849	4.83763	7.27686	6.14207	6.15602	3.98788	4.71716	5.59461	5.03062
Male	4.19801	4.9099	4.30811	4.51682	7.38658	5.25715	6.36865	3.89224	4.40059	4.99159	5.25385
Male	4.10037	5.40881	4.23527	4.20659	7.60197	6.00256	6.26158	4.03462	5.19739	5.10798	5.18614
Male	4.23911	5.84512	4.10593	5.0838	7.37573	6.83116	6.57263	3.69395	5.01588	5.30787	5.4416
Male	4.25854	5.23678	4.35263	4.37955	7.26629	5.67593	5.82801	3.70299	4.27733	5.2151	5.33635
Male	4.06556	5.11258	4.20702	4.26828	7.5532	5.71118	6.2748	3.63848	4.71972	5.23135	5.2497
Male	4.14691	5.74871	4.0842	4.43121	7.36617	6.66276	6.34265	3.75875	5.06694	5.40894	5.22834
Male	3.93277	5.33548	3.80764	4.4276	7.61293	6.26946	6.1205	3.89609	4.37548	5.41425	5.71928
Male	4.06591	5.24755	4.80496	4.39245	7.4884	6.05481	6.29636	3.72558	5.21909	5.40058	5.15666
Male	4.10921	5.31042	5.00058	4.75556	6.85578	6.0295	6.17195	3.85732	4.51533	5.47434	5.31035
Male	4.1731	5.14955	4.14729	4.43507	6.94818	6.26204	5.94197	3.64416	4.83712	5.62427	5.97958
Male	4.09627	5.63456	5.59817	4.51703	6.88185	6.24538	6.25865	3.78464	4.95008	5.96588	5.77394
Female	4.65322	5.3872	5.23418	4.29711	7.46091	6.16256	6.08317	3.76827	4.71509	5.37349	4.6709
Female	5.44636	6.01526	5.29364	4.41897	7.53919	6.5658	6.44571	4.92126	5.85276	6.12375	5.07753
Female	4.82916	5.51243	4.36207	4.42014	7.52706	6.54285	6.02131	3.74903	5.20223	5.77858	5.28669
Female	5.30679	5.97358	5.40367	4.32173	7.22667	6.52767	6.09924	4.56563	5.68063	6.11258	5.78229
Female	5.492	4.80758	5.10323	4.42754	6.47901	5.87569	5.97679	3.85611	5.25229	5.73161	5.49891
Female	4.94324	5.43856	4.78791	4.42255	7.10169	6.31577	6.42347	3.6595	5.41378	5.87079	5.44558
Female	4.85228	5.11927	5.23687	4.46332	6.8661	6.2429	6.68267	4.61354	4.89101	5.74671	4.91789
Female	5.24836	5.66271	5.09701	5.17085	7.74151	6.29704	6.58059	4.79355	5.30792	5.49611	4.51023
Female	4.62557	4.91358	4.88226	4.59621	6.88154	5.8825	6.43033	3.8884	4.97021	5.12131	4.9025
Female	5.37346	6.33614	6.25341	5.06376	8.13281	6.71926	7.33519	3.89706	5.90817	6.09392	4.63573
Female	5.47455	6.45494	5.4809	4.61886	7.98847	6.77991	6.74223	4.85656	5.69252	6.09675	4.87302
Female	5.08278	5.70378	5.74549	4.99438	7.97886	6.16742	6.80324	4.55856	4.89607	5.61439	4.80843
Female	5.31847	6.25556	4.77689	5.20134	8.138	6.82015	6.60355	4.9883	5.77031	6.09988	4.97273
Female	4.89276	5.37837	4.97146	4.70045	7.98474	6.46123	6.43755	3.9134	4.94052	5.29474	4.62977
Female	4.43232	5.26579	4.39488	4.50267	7.00394	5.86365	6.20199	3.84796	4.67034	5.29773	4.5199
Female	5.35421	6.47173	5.91163	4.81111	8.07491	6.62428	6.58451	3.74423	6.21023	6.17801	5.5177
Female	3.79126	4.64425	4.51438	4.25512	6.44757	5.84892	6.41871	3.91119	4.24727	5.31995	4.9865
Female	4.92791	5.63472	4.76827	4.85287	7.88408	6.46935	6.45025	4.15038	5.41187	5.58765	4.55452
Female	4.67356	5.15648	4.59024	4.33324	7.2384	6.37138	6.19483	3.66806	4.71675	5.46475	4.80146
Female	5.27269	6.01034	4.71201	5.01057	7.678	6.42818	6.57319	4.84393	5.50039	5.87231	5.41236
Female	5.23554	6.25943	5.05524	4.25429	8.3	6.43149	6.72105	4.95988	5.62881	5.40685	4.69581
Female	5.54027	6.13067	4.8956	5.22677	8.18752	6.64368	6.68603	4.61782	6.03896	5.72887	5.06117
Female	5.14032	5.96311	5.0578	4.53966	8.32673	6.54364	6.73928	4.7409	5.67035	5.42048	4.71727
Female	5.18697	6.36443	6.04697	4.52659	7.62673	6.87864	6.48029	3.84982	5.68633	6.16494	5.96235
Female	5.25641	6.09546	5.05245	4.3818	8.01272	6.54802	6.36509	3.87764	5.54319	5.54766	4.65093
Female	5.75812	5.33537	5.51745	4.35781	6.68014	5.99632	6.78532	5.00087	6.00363	5.74923	5.05011
Female	5.37158	6.36362	4.83179	5.32321	8.26497	6.67761	6.31401	4.8825	5.49127	5.53278	5.04497
Female	4.12442	6.4769	4.88165	5.26462	7.73749	7.17144	6.29967	3.87849	5.27073	5.28743	4.46126
Female	5.14514	6.06757	4.68271	5.18804	7.85606	6.60603	6.37737	3.92156	5.53134	5.45873	4.68907
Female	4.17231	5.58613	4.05841	5.12929	7.14177	6.5396	6.03008	4.46863	5.09286	4.94361	4.5396
Female	4.90336	5.71541	4.66759	4.90957	7.66908	6.52831	6.38291	3.64411	5.10569	5.38549	4.6484
Female	4.94854	5.27614	4.54036	4.58853	7.5725	6.31508	6.1775	3.86284	5.18331	5.47672	4.69376
Female	4.7438	6.04878	4.98189	4.89362	8.1969	6.1845	6.02463	4.04774	4.50521	5.1885	4.73655
Female	4.49408	5.12994	4.98365	4.43982	7.43411	5.91292	6.20878	3.70736	4.01081	5.05582	5.02168
Female	5.23095	6.21999	4.76611	5.13014	8.12905	6.39771	6.45832	4.8056	5.38179	5.78166	4.68532
Female	4.28902	6.39904	3.88832	4.27646	7.90929	6.74284	6.08665	3.68349	5.25106	4.91612	4.69339
Female	5.47538	6.12226	5.77374	5.08917	8.08822	6.36217	7.03904	4.85026	5.51153	5.52039	4.72495
Female	5.2828	6.28926	4.926	5.17409	7.7973	6.62525	6.53117	4.9042	5.63391	6.03785	5.59602
Female	4.89666	5.33853	4.85289	4.40236	7.75259	6.24388	6.51301	4.16012	5.43352	5.57916	5.27564

## Sheet: Supplementary Fig.2c
Gestational age	Sex	LAMC1	ITGA1	ITGA2	ITGB1	COL6A3	COL1A1
22.8571	Female	6.86653	7.08017	5.53387	6.7576	7.67626	7.59505
23	Female	7.08266	7.2032	5.71593	7.36299	7.02117	7.05788
23.1429	Female	7.41148	7.6111	5.8978	7.32345	7.5568	6.83258
23.1429	Male	6.55418	6.98457	5.95258	6.83736	8.11392	7.80317
23.4286	Female	7.54789	7.44189	5.54051	7.17016	7.13969	6.76957
23.8571	Female	7.70118	7.46213	5.63617	7.6664	7.73818	7.46151
24.1429	Female	7.30905	7.11475	5.80019	7.35946	7.0744	7.14678
24.4286	Male	6.81164	7.69615	5.90039	7.41984	7.59647	6.99815
25.2857	Female	7.17516	7.32783	5.83623	7.23476	7.01008	6.10158
25.4286	Male	7.02066	7.21341	5.78801	6.93546	8.10215	7.93632
26	Female	7.66887	7.57971	5.80836	7.42311	7.41078	6.54656
26	Female	7.08022	7.66886	6.218	7.24843	6.97511	5.742
26.5714	Male	7.1396	7.21875	5.6369	6.86021	7.99435	7.36728
26.8571	Male	7.49865	6.889	5.93394	7.28744	7.26266	7.05611
27	Male	7.22393	7.14145	5.66005	7.13296	7.16544	6.62139
27	Female	7.39202	7.43154	6.2063	7.23599	7.24204	6.35148
27.2857	Female	6.94374	7.3018	6.03106	7.17556	7.13432	6.49684
27.7143	Male	7.46497	6.90403	5.66985	6.92746	7.02296	6.48003
27.8571	Male	7.12894	7.14436	5.90773	7.01285	6.74881	6.31566
27.8571	Male	7.42309	7.31	5.42112	7.02635	7.69908	6.79929
28.2857	Female	7.48822	7.11438	5.866	7.00336	6.42543	6.34342
28.4286	Male	7.46411	6.73562	6.04293	7.05645	6.4721	6.60733
28.4286	Male	6.52989	6.10878	5.48741	6.75021	6.75063	7.09678
28.4286	Male	7.31214	7.24504	5.54355	6.93938	7.49899	6.35636
28.7143	Female	7.27018	6.88116	5.51899	6.95249	6.97218	6.46869
28.7143	Female	7.40158	6.79539	5.74349	6.91262	6.97296	6.87874
28.7143	Male	7.40923	7.21802	5.69875	7.12432	6.91831	6.31299
28.8571	Female	6.78354	6.64052	5.79951	6.8733	6.77326	6.28988
28.8571	Female	7.07482	6.50064	5.8215	6.85132	6.90196	7.00892
29.2857	Male	6.39945	6.31599	5.54065	6.76594	6.46125	6.81119
29.4286	Male	7.06072	7.03203	5.94455	7.16474	6.99234	6.4604
29.5714	Male	6.88867	7.49356	5.31121	6.98109	7.63555	5.95539
29.5714	Male	6.75934	6.39011	5.74974	6.8674	7.04805	7.2376
29.7143	Male	6.46653	6.59565	5.6074	6.74759	6.50452	6.73616
29.8571	Female	6.74198	7.03593	5.28341	6.51987	7.86327	6.94337
29.8571	Female	7.17809	7.20668	5.69994	7.2135	6.81131	6.21708
30	Male	7.11451	6.68897	5.89861	6.99955	6.9972	7.12168
30	Female	7.27303	7.52971	5.66073	7.06417	7.62842	6.92942
30.1429	Female	6.89058	6.33601	5.54863	6.69714	6.69804	5.99728
30.4286	Male	7.57932	6.33913	5.45548	6.55014	6.5307	6.9162
30.8571	Male	5.97676	6.08406	5.11028	6.16875	7.10616	6.28327
31.1429	Male	6.56485	6.44071	5.25487	6.30794	6.85231	5.99133
31.4286	Male	7.04226	7.41747	5.7116	7.10864	7.42883	6.38968
31.5714	Male	7.08063	7.09533	5.80753	6.99993	6.9124	6.19544
31.5714	Male	7.51776	7.32944	5.84209	7.21703	7.02571	6.23059
31.7143	Female	7.25737	6.97731	5.83528	7.08822	7.409	6.88427
31.7143	Male	7.31977	7.29089	5.8299	7.16947	6.92898	6.20049
31.8571	Female	6.60135	6.38171	5.25664	6.63863	6.6307	7.01304
31.8571	Female	7.39168	7.43657	5.78774	7.07687	7.6961	6.31449
32	Female	6.56896	6.60258	5.73984	6.98547	6.83027	6.61124
32	Female	6.66217	5.88303	5.54041	6.35866	7.21073	6.7125
32.1429	Male	7.10996	6.90275	5.90217	7.08216	6.96954	6.8205
32.1429	Male	6.96853	7.17681	5.93757	7.14647	6.7943	6.55454
32.1429	Female	7.10986	7.27342	5.82348	6.89187	7.72004	6.48848
32.1429	Female	7.2547	6.95905	5.63091	6.45989	7.85588	6.76788
32.1429	Male	6.76137	6.24366	5.51216	6.69319	6.98188	6.95614
32.1429	Male	7.15693	7.29667	5.91508	6.94179	7.44013	6.00112
32.2857	Female	6.62665	6.23383	5.51545	6.51887	6.99738	6.93201
32.2857	Female	6.40164	6.28291	5.47633	6.58385	6.55615	6.84188
32.2857	Male	6.85939	7.36058	5.74971	7.09869	7.25554	5.86903
32.4286	Male	6.883	7.42088	5.7221	7.1624	7.11846	6.25084
32.4286	Female	6.65726	6.32017	5.79105	6.90575	6.77593	6.73569
32.4286	Female	6.98281	6.21707	5.54459	6.65808	7.07792	7.10776
32.4286	Female	7.20659	7.43867	5.65431	7.15846	7.20314	6.09759
32.8571	Female	7.00891	6.69734	5.92822	7.04404	6.7341	6.23313
33.1429	Female	6.98621	6.60843	5.62859	6.78354	6.95723	6.32412
33.2857	Female	6.87709	7.33472	5.97205	7.1688	7.12637	5.62344
33.2857	Female	6.83207	6.89216	5.8909	7.05764	7.13165	6.28915
33.2857	Male	7.06896	6.88856	5.58622	6.91199	6.96709	6.34661
33.2857	Female	6.76161	6.42881	5.1443	6.55603	6.73004	6.11793
33.2857	Male	7.00491	7.72389	5.74681	7.45975	7.04888	6.54178
33.5714	Female	6.68493	6.35576	5.79138	6.81226	6.69331	6.91429
33.5714	Female	6.65181	7.46303	5.74756	7.15995	7.19718	5.84332
33.5714	Male	6.58438	6.21672	5.42559	6.68259	6.96432	6.65991
33.5714	Male	6.41305	7.18596	5.816	6.97372	6.57499	5.79906
33.7143	Female	7.09685	6.74654	5.72258	6.93528	6.94039	6.75839
33.7143	Female	7.00138	6.7073	5.76462	6.95108	6.85458	6.6192
33.7143	Male	6.92147	7.23989	5.94569	7.08744	6.62032	5.75695
33.7143	Female	7.20626	7.48668	5.78202	7.23044	6.87548	6.39621
33.8571	Male	7.0016	6.84715	5.6602	7.01196	6.61173	6.24334
33.8571	Male	7.0856	6.80457	5.58777	6.61936	7.39428	6.05009
34	Female	5.97228	5.84642	5.26622	6.42563	6.71194	6.72359
34	Male	6.46703	6.70467	5.62061	6.87354	7.15666	6.78599
34	Male	6.09665	6.30605	5.37327	6.69751	6.83002	6.91955
34	Male	6.88876	7.14266	5.78871	7.03503	6.83258	5.9678
34	Male	6.38006	6.13172	5.24501	6.40817	6.8593	7.11508
34	Male	6.98929	7.31765	5.56782	7.09766	6.85533	6.09045
34.1429	Male	6.6345	7.00473	5.55507	6.97578	6.58982	6.02766
34.1429	Male	7.12011	6.52022	5.42811	6.77517	6.86261	6.61186
34.1429	Male	5.54413	6.0464	5.10051	6.57427	6.27519	6.56175
34.1429	Female	6.84649	6.75274	5.57155	6.86551	6.70508	6.26553
34.2857	Female	7.00782	6.31736	5.63887	6.66033	7.09577	6.7935
34.2857	Female	6.86058	6.07955	5.53049	6.46204	6.51798	6.66962
34.2857	Male	6.61487	6.91134	5.58134	6.85509	7.23328	6.07032
34.2857	Male	6.70492	7.1915	5.76471	6.97755	6.76722	5.59964
34.2857	Male	6.78978	6.65756	5.54325	6.72733	6.96681	6.38297
34.2857	Male	6.5906	6.53492	5.68957	6.87734	6.61514	6.61295
34.4286	Female	7.01801	6.92865	5.57122	7.00214	7.26504	6.38587
34.4286	Male	6.77123	6.17222	5.40783	6.59198	6.2593	6.39799
34.4286	Female	6.40889	7.09625	5.71219	6.86068	6.53451	5.66879
34.4286	Female	5.45314	5.80752	5.02304	6.33415	6.78334	6.79375
34.4286	Female	7.06252	7.35532	5.769	7.0514	7.07156	6.00289
34.5714	Female	7.06498	6.91598	5.76234	6.89195	6.72669	5.97483
34.5714	Female	6.89216	6.94499	5.71904	6.94809	6.98227	6.84876
34.5714	Female	7.1304	7.15484	5.72404	7.07031	6.89955	6.20475
34.5714	Female	7.20911	6.50561	5.75697	6.8958	6.87942	6.93887
34.5714	Female	6.64139	6.33665	5.43083	6.68583	6.47619	6.47269
34.5714	Male	6.09119	6.32977	5.43895	6.70561	6.53037	6.5573
34.5714	Female	6.83528	6.18271	5.47299	6.28777	6.44966	6.33119
34.7143	Male	7.20357	6.22251	5.37386	6.53839	6.97117	6.08714
34.8571	Female	5.91811	6.26014	5.41072	6.46692	6.57342	5.97063
34.8571	Male	6.38718	6.69784	5.50645	6.74465	6.55376	5.88087
34.8571	Male	6.73376	6.94049	5.69473	6.98779	6.79311	6.13183
34.8571	Male	6.74219	6.89396	5.57358	6.7505	6.49429	5.45703
34.8571	Male	6.51729	6.6242	5.29658	6.83698	6.79278	6.13098
34.8571	Female	6.70987	6.05687	5.61791	6.62571	6.43296	6.72947
35	Female	6.79462	6.77463	5.62061	6.78936	7.04788	6.531
35	Female	7.1911	6.38606	5.38596	6.55385	6.68844	6.3306
35.1429	Male	7.26094	7.2856	5.83996	7.07961	7.04236	6.41524
35.1429	Male	6.56566	6.54673	5.81507	6.83896	6.23172	6.46903
35.1429	Male	6.72161	5.8646	5.26055	6.40757	6.36194	6.92015
35.1429	Female	6.64818	6.91945	5.34502	6.79239	8.03638	7.70165
35.1429	Male	6.71191	6.5256	5.54279	6.49444	6.63491	6.19243
35.1429	Male	6.46255	5.97159	5.42432	6.83551	6.43702	6.95542
35.1429	Female	6.72955	7.36764	5.34204	6.9934	7.08169	6.02878
35.2857	Female	6.64991	6.18933	5.66918	6.67909	6.11397	6.18841
35.2857	Male	6.46057	6.32683	5.43937	6.69197	6.42647	6.60011
35.2857	Male	6.57499	7.04531	4.99499	6.64793	8.01852	7.4035
35.2857	Female	6.97078	7.02652	5.33576	7.05202	7.00243	6.28304
35.2857	Male	7.11527	7.46659	5.93294	7.25318	7.0273	6.08235
35.2857	Male	6.16289	6.66124	5.55367	6.68811	6.44001	6.02109
35.2857	Male	6.53775	6.26937	5.2374	6.52503	6.98021	6.12409
35.4286	Female	6.70513	6.52481	5.57606	6.838	6.81035	6.62428
35.4286	Female	6.64586	6.3348	5.36357	6.45345	6.38539	5.70717
35.5714	Female	7.21251	7.31314	5.82975	7.02883	7.29004	6.57715
35.5714	Male	7.04838	6.96527	5.6222	6.89511	7.14661	6.31738
35.5714	Female	6.72016	6.69063	5.63441	6.84983	6.99445	5.87649
35.7143	Female	6.99679	7.07703	5.5533	7.09818	7.18141	6.69853
35.7143	Female	7.28695	7.27032	5.80386	7.07238	7.10208	6.33323
35.7143	Female	6.91623	6.61318	5.58934	6.70305	6.49644	6.72801
35.7143	Female	6.88173	6.4588	5.53761	6.66661	6.57326	6.53505
35.7143	Male	6.58573	7.18117	5.55944	6.86364	7.41767	6.41528
35.7143	Female	6.84785	7.04625	4.92291	6.73977	7.85037	7.06992
35.8571	Male	6.55892	7.12167	5.67792	6.79921	7.04278	5.72501
35.8571	Male	6.58846	6.27752	5.3489	6.64185	6.57959	6.07425
35.8571	Female	6.82977	6.71782	5.9632	6.8755	6.8677	6.29815
36	Female	6.88799	6.68429	5.43643	6.58069	6.81092	6.01059
36.1429	Female	6.71301	6.19914	5.59048	6.79745	6.58171	6.82869
36.1429	Female	6.75679	6.19755	5.44082	6.7575	6.55823	6.77883
36.1429	Male	6.27306	6.31381	5.49696	6.7031	6.7487	6.69525
36.2857	Female	7.12139	6.92314	5.60057	6.89217	6.88518	6.23129
36.2857	Female	6.18046	6.1279	5.44979	6.55419	7.00417	6.52002
36.2857	Male	6.39611	7.10254	5.72787	6.73334	7.48592	6.22195
36.4286	Female	6.1178	5.93626	5.55978	6.44366	7.3551	6.98272
36.4286	Female	6.44857	6.94464	5.692	6.90292	7.15001	6.20016
36.4286	Female	7.02603	6.03777	5.54795	6.55212	6.66881	6.8843
36.4286	Male	6.52997	6.87366	6.15486	7.26785	6.75207	7.44193
36.5714	Male	7.03615	6.49747	5.58223	6.77007	6.85928	6.62282
36.5714	Female	7.28813	7.23096	5.8269	7.04042	7.17507	6.26692
36.7143	Female	6.12359	5.66097	5.55735	6.66899	6.73512	7.05238
36.7143	Male	6.23134	6.33872	5.44361	6.57853	6.50287	6.42056
36.8571	Female	6.86838	6.05423	5.42934	6.60797	6.8644	6.8097
36.8571	Female	6.80772	7.21491	5.77602	6.95715	6.63517	5.90061
37.1429	Female	6.56915	6.1226	5.5102	6.73556	6.70558	6.53447
37.1429	Female	6.41815	7.42718	6.09979	7.12975	6.42842	5.10361
37.1429	Male	6.17148	5.67556	6.18141	6.94298	6.43327	7.16456
37.1429	Male	6.4653	6.27588	5.4457	6.50091	6.44591	6.2636
37.1429	Female	6.61558	6.67729	5.24961	6.59281	6.81216	6.21936
37.1429	Female	5.79809	5.99623	5.0888	6.15969	6.85946	6.8999
37.2857	Male	5.84653	6.07401	5.3017	6.43294	6.18154	6.09431
37.2857	Female	5.74333	6.84015	5.53479	6.71224	6.98429	4.91742
37.2857	Female	6.63003	6.54351	5.37591	6.63056	6.68358	6.54875
37.2857	Female	5.57988	6.29258	4.92562	6.03702	7.07833	5.6363
37.2857	Female	7.03974	6.44997	5.29886	6.6068	6.9112	6.35184
37.2857	Female	6.01106	6.62403	5.19982	6.73298	6.6485	5.65802
37.4286	Female	5.41394	5.77556	5.0924	5.86066	7.19648	6.24991
37.4286	Female	6.89598	6.60752	5.36364	6.60212	6.60375	5.7184
37.4286	Female	6.20584	6.34002	5.1415	6.47937	6.7718	6.03105
37.4286	Male	6.57215	5.93408	5.46383	6.49069	5.98345	5.90188
37.4286	Male	6.70742	6.99499	5.48696	6.78487	6.68384	5.48604
37.5714	Female	6.62506	6.38496	5.38276	6.62961	6.12295	6.4469
37.5714	Male	6.37666	6.79597	5.64903	6.72099	6.7097	5.46862
37.5714	Male	6.66451	6.33448	5.39297	6.68955	6.65773	5.53352
37.5714	Male	6.63143	5.88244	5.29327	6.29298	7.07204	5.21557
37.5714	Female	6.49769	6.95396	5.75786	6.89899	6.64888	5.60638
37.5714	Male	5.93911	6.13191	5.49104	6.79644	6.66761	7.12678
37.7143	Male	5.98155	6.11263	5.52395	6.67495	7.0386	6.85236
37.7143	Female	6.41172	6.40821	5.46998	6.5906	6.42743	5.87019
37.7143	Male	6.3882	6.50322	5.65229	6.73509	6.16588	6.03781
37.7143	Female	6.52596	6.2464	5.52023	6.54005	6.69992	6.29985
37.7143	Female	6.26789	6.33636	5.55798	6.68688	6.82957	5.99232
37.7143	Female	6.76413	6.41233	5.21662	6.47406	6.44697	6.07259
37.7143	Female	7.03735	6.66193	5.55551	6.67098	7.1173	6.31759
37.8571	Male	6.25901	6.54333	5.46113	6.4877	6.18151	4.93343
37.8571	Female	6.7571	6.24516	5.55862	6.57361	6.9428	6.20251
37.8571	Female	6.77688	6.34353	5.6082	6.64482	6.4973	6.32426
37.8571	Male	6.46542	6.05284	5.28607	6.4469	6.45409	5.80551
38	Female	6.65998	6.24227	5.13261	6.58556	6.76066	6.31558
38	Male	6.45422	6.44705	5.66139	6.82332	7.15715	6.19306
38	Female	6.11996	5.87399	4.82074	6.25679	6.23818	5.46877
38	Female	6.13543	6.3111	5.55852	6.55589	6.44779	6.2365
38	Female	6.45629	5.9272	5.4825	6.70881	6.55852	6.47464
38.1429	Male	6.36597	6.3255	5.45277	6.49019	6.57039	6.56733
38.1429	Female	6.61081	6.56802	5.58078	6.8977	7.02809	6.85563
38.1429	Male	6.32055	6.39366	5.36256	6.58251	6.19954	5.74847
38.1429	Male	6.26742	6.30188	5.36336	6.53154	6.38843	6.13156
38.2857	Male	6.47218	7.08017	5.60874	6.87015	6.77268	6.03214
38.2857	Female	6.55104	6.43637	5.20668	6.49699	6.40841	5.68141
38.4286	Female	6.10685	6.57923	5.21106	6.59612	6.48996	5.62447
38.4286	Female	6.09769	5.97803	5.41827	6.73896	6.81914	6.97642
38.4286	Female	6.28823	6.30805	5.3391	6.47483	6.45215	5.95433
38.5714	Female	6.25175	6.58916	5.57019	6.70255	6.93088	6.59789
38.5714	Female	6.74744	6.03086	5.37624	6.54671	6.6094	6.33262
38.5714	Male	6.34671	6.17474	5.4406	6.52834	6.63182	6.20025
38.5714	Male	6.19636	6.1918	4.99939	6.40693	6.71002	7.06266
38.5714	Female	6.44969	5.78054	5.31968	6.44081	6.2147	6.06214
38.7143	Female	5.69141	6.4033	5.07414	6.29829	6.57832	6.61664
38.7143	Female	5.76449	6.58202	5.38195	6.633	6.70784	6.45491
38.7143	Female	6.96802	6.88349	5.70104	6.83455	7.29525	6.3127
38.7143	Female	6.58414	6.98261	5.63011	7.02695	6.78162	5.73847
38.7143	Male	6.55481	6.14178	5.38702	6.66217	6.63815	6.52198
39	Female	6.48764	5.75075	5.45658	6.62166	6.46322	6.03485
39	Male	6.36315	6.09702	5.35944	6.49845	6.49152	6.53113
39	Male	6.35467	6.67317	5.53434	6.70746	6.14575	5.71541
39.1429	Female	6.66146	6.60776	5.49222	6.79078	7.39621	6.47173
39.1429	Female	6.41027	6.50845	5.56258	6.56073	6.88929	5.91463
39.1429	Female	6.34546	6.63656	5.43454	6.65414	6.42304	5.8599
39.1429	Female	6.46191	6.13595	5.27912	6.4437	7.16826	5.6321
39.1429	Male	6.58349	6.42486	5.59452	6.63229	7.24877	5.90315
39.1429	Female	6.61608	6.29085	5.41361	6.56611	6.82966	6.36101
39.2857	Male	6.40663	6.22702	4.97162	6.37795	6.3845	5.48549
39.2857	Female	6.32304	6.25068	5.28473	6.54887	6.57281	5.92216
39.4286	Male	5.98428	6.13974	5.19873	6.38748	6.3202	5.76018
39.4286	Female	6.62109	6.43304	5.31504	6.65545	6.69428	5.95287
39.5714	Female	6.48911	6.29735	5.29861	6.58732	6.8413	5.92312
39.5714	Female	6.43043	5.94844	5.40518	6.49723	6.47429	6.22519
39.5714	Female	6.47959	6.05139	5.25405	6.67996	6.81246	6.22716
39.5714	Female	6.28407	6.38339	5.2289	6.5843	6.59408	6.44635
39.5714	Female	6.11403	6.11678	5.18309	6.516	6.38322	6.56744
39.7143	Male	6.73483	5.94052	5.52043	6.59937	6.40862	5.94503
39.7143	Male	6.06303	6.45674	5.50887	6.6865	6.60761	6.28517
39.7143	Male	6.3997	5.85704	5.75377	6.63872	6.51294	6.69169
39.8571	Female	6.24867	6.32651	5.37818	6.7076	6.80093	6.42363
39.8571	Male	6.47638	6.00925	5.42279	6.6127	6.54492	6.29184
40	Female	6.24297	6.16448	5.31662	6.49214	6.84834	6.5532
40.1429	Female	6.43375	5.99498	5.75218	6.53887	6.10889	6.20553
40.2857	Female	6.5747	6.29667	5.55889	6.83013	7.07436	6.52683
40.2857	Male	6.1291	5.90768	5.34259	6.57485	6.61645	6.47364
40.2857	Female	6.71319	6.9265	5.71023	6.97941	6.88277	6.02517
40.2857	Male	6.38455	6.15904	5.54848	6.66628	6.25914	6.49497
40.4286	Female	5.74179	6.02692	5.18334	6.23416	6.41174	5.05133
40.7143	Male	6.0435	6.28463	5.31544	6.46092	6.00272	5.40584
40.7143	Female	6.27854	6.02666	5.12607	6.33077	7.01734	6.61987
40.7143	Male	6.58937	6.09795	5.47467	6.64683	6.30179	6.2259
40.8571	Female	6.60806	6.21296	5.46813	6.32565	6.78401	6.08861
40.8571	Female	6.54711	5.93936	4.90951	6.40494	6.66572	5.43482
40.8571	Female	5.98142	5.75211	5.28474	6.28517	5.69708	6.05173
40.8571	Male	6.63134	5.80781	5.63983	6.49127	6.61343	5.86795
41.2857	Female	6.71832	6.6362	5.18295	6.69622	6.89019	5.82168

## Sheet: Supplementary Fig.2d
Gestational age	Sex	LAMC1	ITGA1	ITGA2	ITGB1	COL6A3	COL1A1
23.2857	Male	7.4721	7.18532	6.26684	7.33566	6.56378	7.12495
25.7143	Male	7.26804	6.52766	6.03753	7.41468	7.33446	7.89944
25.8571	Male	6.55277	6.81528	6.13139	6.71062	7.07716	7.84469
25.8571	Male	7.09332	6.87402	5.80299	6.74093	7.13333	7.46494
26.1429	Male	7.6419	6.77445	6.10192	7.30895	6.70667	7.98474
26.2857	Female	7.63039	7.48492	6.09887	7.47247	6.98893	7.38119
26.4286	Male	7.91154	7.71185	6.04256	7.47981	7.11492	7.74598
26.5714	Female	7.12744	7.33594	5.49042	7.00918	7.02057	7.6612
27.2857	Female	7.16222	6.3414	5.90753	7.08916	6.66624	8.00414
27.4286	Female	7.77138	7.21768	6.10968	7.50856	6.91485	7.22763
28	Male	7.27606	6.8175	5.99358	7.11078	6.71989	7.17085
28.1429	Male	7.36145	7.39304	5.71786	7.15402	7.39205	7.21184
28.2857	Male	7.24836	7.42726	6.12235	7.14646	7.24889	7.31356
28.4286	Male	7.91332	7.26489	5.94738	7.44674	7.24887	7.69481
29.2857	Female	7.24431	7.03722	5.76741	6.93865	7.42071	7.17023
29.5714	Male	7.03375	6.81798	6.0237	7.27575	7.25246	7.69736
29.8571	Male	7.42853	7.0178	6.04367	7.0303	7.06057	7.57486
30.1429	Male	7.36495	6.97919	5.95151	7.06209	6.90547	7.45462
30.5714	Male	7.05432	6.35643	5.98963	7.3839	7.01042	7.59531
31.4286	Female	6.97373	7.28999	5.90069	7.31022	6.56698	6.99748
31.4286	Female	7.2166	6.42574	5.87827	7.0941	6.97549	7.3501
31.5714	Male	6.99062	7.24106	5.94419	7.04219	6.48889	6.68395
31.7143	Female	7.40135	7.21416	5.87945	7.44192	6.8009	7.25941
32.4286	Female	7.35601	7.21043	5.93752	7.37507	7.13216	7.31316
32.5714	Female	7.42675	7.33679	6.00017	7.27555	7.28447	7.46562
32.7143	Male	7.31613	6.27208	5.92693	7.08997	6.85334	7.34491
33.7143	Female	6.84817	6.36754	5.79498	6.92685	6.52083	7.03968
33.7143	Female	6.97414	6.40841	6.04269	7.24713	6.64345	7.18299
34.1429	Female	7.59984	6.89023	5.99056	7.21204	7.19056	7.7669
34.1429	Male	6.11584	6.32488	6.27551	7.03274	6.48005	7.61148
34.2857	Female	6.54461	5.9512	5.78529	6.76773	6.77349	7.27513
34.7143	Female	6.30358	6.20033	5.71436	6.76749	6.49969	7.52391
34.7143	Female	6.72987	6.66413	5.93862	7.00413	6.92083	7.08086
34.8571	Female	6.79877	6.18654	5.69588	6.70947	6.36561	6.93257
35	Male	7.34061	6.91089	5.98977	7.32026	7.05226	7.2053
35	Female	6.93389	6.40861	5.77121	6.90321	6.73604	7.02016
35	Male	7.06739	6.40612	5.86218	7.02976	6.80536	7.28812
35.2857	Female	6.29958	6.22378	5.74757	6.84047	6.7051	7.39316
35.2857	Male	6.41165	6.23535	5.77581	6.94125	6.32709	7.10348
35.2857	Male	6.55822	6.69438	5.65247	6.95798	6.93153	6.69111
35.4286	Female	6.88101	7.27438	5.99842	7.24879	6.96317	6.49736
35.4286	Female	6.74735	6.74289	5.80287	6.86782	6.57895	6.47148
35.5714	Female	7.12639	6.58434	5.87532	6.81886	6.6457	7.03474
35.5714	Female	6.73704	6.10788	5.83839	6.95475	6.35884	7.43798
35.7143	Female	6.68142	7.14808	5.8068	7.00408	6.88759	6.16002
35.7143	Male	6.94658	6.54459	5.96741	7.02083	6.3198	7.17801
35.7143	Female	7.00256	7.34729	5.82159	7.28542	6.70826	6.96753
35.7143	Male	6.6105	6.86662	5.70354	6.77241	6.30247	6.30352
35.7143	Male	6.22854	6.20624	5.58297	6.86161	6.51081	7.39773
35.8571	Female	7.29061	7.18322	5.94871	7.20739	6.94496	7.22017
35.8571	Female	7.02719	6.3568	5.8659	6.70573	6.31291	6.89183
35.8571	Male	6.34716	5.89329	5.47403	6.44662	6.28825	6.89845
35.8571	Male	7.05239	7.09962	6.27032	7.16439	6.80518	6.62795
35.8571	Male	7.00938	6.60943	5.84482	7.10325	6.82979	7.35046
36.1429	Female	6.71583	6.15584	5.82585	6.74226	6.45593	6.66995
36.1429	Male	6.58107	5.85663	5.70887	6.7512	6.71665	7.26474
36.2857	Female	6.56	6.56977	5.59434	6.93874	6.72881	7.36056
36.2857	Female	7.22193	7.22535	5.88796	7.24229	6.90939	7.07481
36.5714	Male	6.23671	5.83049	5.81636	6.68073	5.36283	7.07631
37	Male	6.9185	7.06005	5.93135	7.25168	6.65923	6.59974
37	Female	6.24464	6.03824	5.76116	6.72389	6.50733	7.13315
37.1429	Male	6.29999	5.90107	5.48782	6.59088	6.30485	7.44222
37.5714	Male	6.61044	6.14863	5.81221	6.92805	6.41401	6.98101
37.7143	Male	6.7478	6.18585	5.54647	6.38832	6.73345	7.02102
38	Female	6.36623	6.27355	6.18054	6.68239	6.17878	6.54916
38	Female	6.63915	6.00722	5.63532	6.6909	6.5493	7.25722
38.1429	Male	6.92435	6.74439	5.83744	7.01446	6.47822	6.6304
38.4286	Female	6.47212	6.03669	5.66519	6.71512	6.57687	6.8729
38.4286	Female	6.73597	6.13303	5.66247	6.54195	6.67418	6.57349
38.5714	Male	6.77391	6.12442	5.52434	6.82404	6.80117	7.12803
39.1429	Male	6.51346	6.1212	5.61699	6.48305	6.20117	6.60776
39.7143	Male	6.68302	6.30187	5.6439	6.62681	6.47275	6.19448
39.7143	Male	6.49499	6.10501	5.73927	6.96393	6.05409	6.81116
39.8571	Male	6.64653	6.55667	5.66547	6.64021	6.47345	5.90507
40.1429	Female	6.65885	6.27213	5.62443	6.56662	6.39332	6.30533
40.1429	Male	6.25971	5.61202	5.76041	6.65848	6.184	7.23902
40.2857	Female	5.71747	5.99705	5.42107	6.59139	6.85299	6.81801
40.2857	Female	6.81614	6.05325	5.57873	6.75983	6.16395	6.69115
41.5714	Female	6.47057	6.00876	5.83032	6.46988	6.3025	6.29142

## Sheet: Supplementary Fig.3a,b
Gestational age	Sex	MUC2	MUC1	MUC5AC	MUC16
22.8571	Female	8.34669	7.70196	9.75226	7.46866
23	Female	7.72531	7.40806	8.38506	5.57242
23.1429	Female	7.26922	7.41415	9.11062	6.1853
23.1429	Male	7.78965	7.65701	9.52527	7.56265
23.4286	Female	7.60156	7.46104	7.85385	5.75594
23.8571	Female	7.61771	8.02164	9.20458	6.17888
24.1429	Female	8.19589	7.97029	8.7616	5.86575
24.4286	Male	8.25574	7.24496	9.25745	6.13062
25.2857	Female	7.61132	7.96157	8.41677	5.88531
25.4286	Male	8.18945	7.46206	9.68286	7.78776
26	Female	7.64767	8.00532	8.95313	6.64988
26	Female	7.74838	7.86708	8.47306	6.0786
26.5714	Male	7.95563	7.40656	9.31491	7.0912
26.8571	Male	8.02131	8.11665	8.391	6.28872
27	Male	7.77464	8.04427	8.60862	6.20818
27	Female	7.80737	8.0107	8.70039	6.21563
27.2857	Female	7.83938	7.22083	8.78002	6.23061
27.7143	Male	7.47831	7.9489	7.92986	5.72564
27.8571	Male	8.1287	7.75609	8.3546	6.0873
27.8571	Male	8.07155	7.6736	9.42819	6.96796
28.2857	Female	7.56001	8.21671	8.00496	5.78307
28.4286	Male	8.17121	8.02043	8.15073	5.66555
28.4286	Male	8.56124	8.07841	8.7385	5.8952
28.4286	Male	7.9967	7.5619	8.9158	6.75684
28.7143	Female	7.66179	8.11034	8.26435	5.80722
28.7143	Female	7.75087	8.00573	7.81368	5.89203
28.7143	Male	7.71635	7.75531	8.15196	5.9227
28.8571	Female	7.91499	8.09277	8.01041	5.94984
28.8571	Female	8.719	8.12981	8.18428	5.98932
29.2857	Male	8.35643	8.16943	8.64838	5.93851
29.4286	Male	7.75071	7.98414	8.12555	5.85973
29.5714	Male	8.19648	7.41042	9.28684	6.80941
29.5714	Male	8.62154	7.98498	8.79445	6.02825
29.7143	Male	8.51165	8.34902	8.15214	5.92892
29.8571	Female	8.22	7.32025	9.20409	6.82304
29.8571	Female	7.5719	7.80207	8.33931	5.82637
30	Male	8.69078	8.12947	9.05513	6.22947
30	Female	8.17805	7.77291	9.38031	6.71594
30.1429	Female	8.1198	8.04927	7.94146	5.51103
30.4286	Male	8.24105	8.47229	8.06215	5.21809
30.8571	Male	7.87494	7.28596	8.37091	6.05116
31.1429	Male	8.05963	7.4653	8.55088	6.66232
31.4286	Male	8.32876	7.63382	9.01702	6.29315
31.5714	Male	7.8829	8.01344	8.29311	5.83927
31.5714	Male	8.21553	8.10181	8.56395	5.7824
31.7143	Female	8.0631	8.0178	8.69394	5.78083
31.7143	Male	7.97155	8.13994	8.19169	5.81161
31.8571	Female	8.71401	8.16686	7.9179	5.44865
31.8571	Female	7.95583	7.63962	8.73584	6.62543
32	Female	8.22639	8.2626	8.28135	5.8676
32	Female	7.87286	8.1371	7.35343	5.6365
32.1429	Male	7.85414	7.80638	8.25041	5.79296
32.1429	Male	7.80769	7.95427	8.39058	6.28858
32.1429	Female	8.11972	7.73649	9.13067	6.70575
32.1429	Female	7.92888	7.4351	9.34054	6.88085
32.1429	Male	8.63864	8.28192	8.72567	6.12144
32.1429	Male	8.17376	7.85188	9.02126	6.42345
32.2857	Female	7.94989	8.11913	7.88204	5.81614
32.2857	Female	8.16239	8.26915	7.51867	5.96076
32.2857	Male	8.04325	7.81768	8.9082	6.64203
32.4286	Male	8.23847	7.9698	8.75686	6.11078
32.4286	Female	8.65646	8.11032	8.34562	5.83744
32.4286	Female	8.08122	8.11901	8.03583	5.98302
32.4286	Female	7.88804	7.68363	8.41907	5.84944
32.8571	Female	7.9822	7.97529	7.69368	5.83757
33.1429	Female	8.12797	8.16881	7.90476	5.83612
33.2857	Female	7.97594	8.1066	8.84055	5.85222
33.2857	Female	8.15174	8.35882	8.65665	6.00077
33.2857	Male	7.84776	7.87493	7.92991	6.19256
33.2857	Female	7.37238	8.15333	7.73696	5.54447
33.2857	Male	8.23013	7.95318	8.66983	6.47702
33.5714	Female	8.34897	8.23887	8.19162	6.01026
33.5714	Female	8.24183	7.88607	8.8259	6.11096
33.5714	Male	8.44474	8.31583	7.65899	5.90204
33.5714	Male	8.27441	7.77423	8.1358	6.03873
33.7143	Female	8.33542	8.32468	7.93544	5.89499
33.7143	Female	8.28876	8.41568	7.99495	5.98389
33.7143	Male	7.99256	7.84142	8.41586	6.00171
33.7143	Female	7.75828	7.8273	8.33126	5.98533
33.8571	Male	8.2027	8.2892	8.5513	5.82622
33.8571	Male	8.20593	7.76733	8.92453	6.42538
34	Female	8.56095	8.28686	7.61612	5.90476
34	Male	8.14315	7.89259	8.08384	5.8956
34	Male	8.04882	8.11881	8.02968	5.99413
34	Male	7.94318	7.59883	8.10497	5.8595
34	Male	8.26688	8.2715	7.98118	5.72955
34	Male	7.87218	7.97164	8.12937	5.62695
34.1429	Male	7.63296	7.97684	8.01001	5.61891
34.1429	Male	8.01357	8.38174	7.93278	5.64802
34.1429	Male	7.89138	7.00025	7.21033	5.36529
34.1429	Female	7.91243	8.014	8.52841	6.02392
34.2857	Female	8.12482	7.90061	8.35457	5.50977
34.2857	Female	8.20416	8.22574	7.66816	5.54698
34.2857	Male	7.82465	7.86278	8.01093	5.45803
34.2857	Male	7.924	7.87097	8.08711	5.47401
34.2857	Male	7.56554	7.84502	8.01679	5.38661
34.2857	Male	8.49574	8.03307	8.09689	6.17121
34.4286	Female	7.81117	8.07734	8.16343	5.95116
34.4286	Male	8.38736	8.34837	7.4234	5.6014
34.4286	Female	7.94067	7.6932	8.25967	5.52559
34.4286	Female	8.78525	8.089	7.68724	5.63073
34.4286	Female	7.71161	8.00378	8.34851	5.78258
34.5714	Female	8.01651	8.00081	8.03649	5.56452
34.5714	Female	7.89452	7.91033	8.14015	5.91553
34.5714	Female	7.98129	7.9336	8.11052	5.50054
34.5714	Female	8.42884	8.33917	7.86129	5.7402
34.5714	Female	8.17652	8.25048	7.65931	5.70387
34.5714	Male	8.39179	8.34509	7.88366	5.96373
34.5714	Female	8.39303	8.2336	7.5871	5.93575
34.7143	Male	7.97274	8.19597	8.23977	5.63213
34.8571	Female	8.16794	7.93738	7.93265	6.08452
34.8571	Male	7.87765	7.85138	7.69863	5.40907
34.8571	Male	7.76783	7.98494	7.81867	5.5467
34.8571	Male	7.7668	7.88379	8.07415	5.36593
34.8571	Male	8.03209	8.00171	8.02325	5.60383
34.8571	Female	8.41278	8.30379	7.87292	5.87182
35	Female	8.17258	8.09978	8.81662	6.26269
35	Female	7.7554	8.24208	7.84089	5.73678
35.1429	Male	7.99081	7.99328	9.10041	6.49928
35.1429	Male	8.1797	8.41636	7.68872	5.62402
35.1429	Male	8.28231	8.06484	7.98324	5.50447
35.1429	Female	8.11981	7.48641	8.98295	6.95253
35.1429	Male	7.81504	7.747	7.8352	5.50798
35.1429	Male	8.24922	8.42208	7.60494	5.63461
35.1429	Female	7.67897	7.39147	8.36341	5.64367
35.2857	Female	8.35736	8.28857	7.68648	5.7275
35.2857	Male	8.36704	8.55262	8.05781	5.73784
35.2857	Male	8.2491	7.34221	9.1137	6.88871
35.2857	Female	7.61657	8.08485	8.13169	5.63173
35.2857	Male	8.22184	7.79799	8.42914	6.06001
35.2857	Male	8.04532	7.92077	7.84887	5.7451
35.2857	Male	7.72073	8.37833	8.01336	5.91318
35.4286	Female	8.54255	8.14866	7.73017	5.80341
35.4286	Female	7.80647	7.99129	8.03878	5.53284
35.5714	Female	7.57954	7.85651	8.37273	6.31734
35.5714	Male	7.55559	7.92528	8.22734	5.56366
35.5714	Female	7.44106	7.8945	8.3003	5.85027
35.7143	Female	8.18373	8.23491	8.26266	5.90412
35.7143	Female	8.1131	8.09272	8.26053	5.81178
35.7143	Female	7.9971	8.14571	8.12958	6.32059
35.7143	Female	7.94463	8.09141	7.61411	5.97644
35.7143	Male	8.32887	7.92531	9.24855	6.69121
35.7143	Female	7.81782	7.52093	9.0985	7.01439
35.8571	Male	8.09576	7.70133	8.52221	5.87424
35.8571	Male	7.99455	8.26447	7.93623	5.58533
35.8571	Female	8.27241	8.0728	8.34924	5.79137
36	Female	8.183	8.04343	7.43759	5.78402
36.1429	Female	8.05302	8.25933	7.57186	5.59833
36.1429	Female	8.14404	8.15443	7.7764	5.14245
36.1429	Male	8.45527	8.30601	7.72828	5.79187
36.2857	Female	8.1971	8.05386	8.16965	5.38837
36.2857	Female	8.52728	8.46849	8.25236	5.68034
36.2857	Male	8.16676	7.60611	9.2065	6.6623
36.4286	Female	8.1598	8.32565	8.02272	5.88235
36.4286	Female	8.06323	7.99197	8.33854	5.753
36.4286	Female	8.36008	8.3842	7.97574	5.84189
36.4286	Male	8.18459	7.60576	7.68939	4.77378
36.5714	Male	8.83128	8.26801	8.36383	6.03627
36.5714	Female	8.0699	7.97076	8.75738	5.91408
36.7143	Female	8.03462	8.24236	7.19596	5.63841
36.7143	Male	8.35812	8.33977	7.95974	5.61992
36.8571	Female	8.30799	8.16658	7.63158	5.96486
36.8571	Female	8.08588	8.04165	8.33081	5.71386
37.1429	Female	8.49653	8.11992	8.00553	5.85767
37.1429	Female	7.97768	7.22158	7.50647	5.46824
37.1429	Male	8.72037	7.20233	7.9424	5.37571
37.1429	Male	8.11675	8.01168	7.69472	5.61323
37.1429	Female	7.70147	8.1336	7.77638	6.2342
37.1429	Female	8.30979	8.08235	8.49181	6.78418
37.2857	Male	8.12874	8.19537	7.52914	5.52996
37.2857	Female	8.88297	7.19749	7.03714	4.94243
37.2857	Female	8.08129	8.11966	8.49233	6.64082
37.2857	Female	8.52199	7.8091	8.88973	7.12759
37.2857	Female	8.13411	8.04964	8.1817	5.65937
37.2857	Female	7.61556	8.274	8.03637	5.64574
37.4286	Female	8.30251	7.83055	8.98734	6.45987
37.4286	Female	7.91993	7.89086	7.54433	5.85807
37.4286	Female	7.89051	8.08205	7.66165	5.5198
37.4286	Male	8.48818	8.30922	8.03077	5.33954
37.4286	Male	8.06926	7.8499	8.20961	5.4094
37.5714	Female	8.58469	8.22817	7.34316	5.64577
37.5714	Male	7.93728	7.83884	8.26165	5.39678
37.5714	Male	8.01499	7.87308	7.91307	5.46711
37.5714	Male	7.45744	8.04643	7.78899	5.7628
37.5714	Female	7.83751	8.03689	7.89326	5.25172
37.5714	Male	8.69835	8.36072	7.8594	5.5349
37.7143	Male	8.41098	8.33251	7.62534	5.60454
37.7143	Female	8.26044	7.90869	7.4208	5.55461
37.7143	Male	7.96286	8.26233	7.88871	5.44688
37.7143	Female	8.22338	7.99539	7.8121	5.46476
37.7143	Female	8.17743	7.91162	8.03902	5.31093
37.7143	Female	7.92519	8.06627	7.52101	5.54544
37.7143	Female	7.81796	7.84212	8.20116	6.0305
37.8571	Male	7.82668	7.85779	7.74727	5.30006
37.8571	Female	8.34301	8.08177	8.5517	6.09488
37.8571	Female	8.32873	8.26446	7.83602	5.75165
37.8571	Male	8.01281	8.05464	7.68758	5.50438
38	Female	8.07857	8.22238	8.11844	5.55394
38	Male	8.2121	8.18609	8.07057	5.89967
38	Female	8.00293	8.19608	7.9919	5.28496
38	Female	8.10726	8.01615	7.87517	5.71537
38	Female	8.85209	8.23635	7.8961	5.56509
38.1429	Male	8.34535	8.16106	7.97342	6.01761
38.1429	Female	8.07225	8.17664	8.21164	5.63686
38.1429	Male	7.88074	7.93461	7.97274	5.68677
38.1429	Male	8.24892	8.15873	7.77226	5.2406
38.2857	Male	8.3858	7.88084	8.34338	5.68503
38.2857	Female	8.09167	7.98344	7.90106	5.16816
38.4286	Female	7.71222	7.87165	7.67907	5.42998
38.4286	Female	8.62378	8.16184	7.88239	5.50143
38.4286	Female	8.01836	7.97718	7.6182	5.45805
38.5714	Female	8.29843	7.95506	7.8344	5.15259
38.5714	Female	8.39435	8.28789	8.00729	5.45178
38.5714	Male	8.2716	8.28432	8.05574	5.95652
38.5714	Male	8.49386	7.93159	8.2386	5.75807
38.5714	Female	8.38889	8.30206	7.72656	5.34514
38.7143	Female	8.35085	8.08722	8.14505	6.55196
38.7143	Female	8.37933	7.94792	7.41392	5.95714
38.7143	Female	8.2392	7.91564	8.33829	5.63275
38.7143	Female	7.612	7.82195	8.19376	5.50147
38.7143	Male	8.5886	8.3154	7.9912	5.83968
39	Female	8.63567	8.25436	7.56399	5.51892
39	Male	8.48198	8.36886	7.79885	5.45674
39	Male	8.23758	7.74025	8.00028	5.49067
39.1429	Female	7.91363	7.81828	8.25513	5.96607
39.1429	Female	8.06913	7.88401	8.00993	5.23617
39.1429	Female	8.14226	8.10235	8.09189	5.72419
39.1429	Female	8.15324	8.03224	8.2248	5.94
39.1429	Male	8.24907	7.97143	8.19244	5.74655
39.1429	Female	8.15421	8.03575	7.61545	5.41334
39.2857	Male	7.84412	7.95003	7.85735	5.31436
39.2857	Female	7.78777	8.24748	7.63334	5.71892
39.4286	Male	7.9519	7.85553	7.48946	5.36165
39.4286	Female	7.87153	7.92428	8.07781	5.50066
39.5714	Female	8.18677	8.11314	7.9935	5.57037
39.5714	Female	8.01933	8.41589	7.84825	5.52011
39.5714	Female	8.07027	8.0524	7.92861	5.62157
39.5714	Female	8.59866	8.26398	8.01246	5.89153
39.5714	Female	8.69921	8.20599	8.01966	5.5891
39.7143	Male	8.36198	8.17497	7.88825	5.02464
39.7143	Male	8.41647	8.1841	8.10136	5.60258
39.7143	Male	8.74055	8.31565	8.06583	5.69743
39.8571	Female	8.22617	7.97967	8.067	5.26829
39.8571	Male	8.74274	8.24866	8.08638	5.13586
40	Female	8.53391	8.14376	7.89103	5.63527
40.1429	Female	8.45251	7.91484	7.60269	5.10313
40.2857	Female	8.33903	8.04442	8.13871	5.57502
40.2857	Male	8.86839	8.32454	7.96407	5.87697
40.2857	Female	7.7095	7.57927	8.22288	5.61184
40.2857	Male	8.83738	8.24272	7.60618	5.42883
40.4286	Female	8.13911	7.77367	7.82373	5.22691
40.7143	Male	7.90127	8.05488	7.63717	5.32158
40.7143	Female	8.6904	8.26433	8.32383	5.56067
40.7143	Male	8.62639	8.05983	8.31341	5.51744
40.8571	Female	7.90023	8.25044	7.7465	5.55522
40.8571	Female	8.38259	7.65442	7.51215	5.10704
40.8571	Female	8.43428	7.82894	7.12034	5.50093
40.8571	Male	7.60018	8.07366	7.92748	5.31111
41.2857	Female	7.41363	7.52539	7.78256	5.11996

## Sheet: Supplementary Fig.3a_ELISA
Gestational age	Sex	MUC2
22.2857	Male	9.77005
23.1429	Female	5.47235
23.2857	Male	3.61773
24	Female	7.20931
25	Male	19.2116
25.2857	Female	12.3724
25.4286	Female	6.14464
25.8571	Male	8.22553
26	Female	5.52503
27.2857	Male	7.72874
28	Male	13.1856
28.2857	Male	8.82859
29	Male	8.49955
29.5714	Male	18.5917
29.8571	Male	10.4261
30.8571	Female	18.0056
31.4286	Female	34.1953
31.4286	Female	10.2444
31.5714	Male	16.9257
31.5714	Male	10.8411
32.2857	Male	40.5304
32.5714	Female	16.9457
33.7143	Female	44.3126
34	Male	26.8057
34.2857	Female	16.5517
34.4286	Female	10.7257
34.7143	Female	3.02226
35.4286	Male	35.2104
35.5714	Female	26.6375
36	Male	42.673
37.1429	Male	45.2037
37.2857	Male	37.6691
39.1429	Male	39.0134
39.7143	Male	36.8029
39.7143	Female	27.0331
39.8571	Male	59.397
39.8571	Female	43.2495
39.8571	Male	10.3869
40.2857	Female	53.6236
40.2857	Female	29.1461

[truncated: 2 more sheets: Supplementary Fig.5a, Supplementary Fig.5c]
